# Supplementary material for: The PBMC transcriptome profile after intake of oxidized versus high-quality fish oil: an explorative study in healthy subjects
Source: Genes Nutr. 2016 May 31;11:16. doi: 10.1186/s12263-016-0530-6 (PMC4968435; doi:10.1186/s12263-016-0530-6)
Supplement: Additional file 1: Table S1. — Significantly changed gene transcripts (p > 0.05) between the oxFO and FO groups determined by a moderated t test (Limma), by comparing the relative change from the baseline to 7 weeks of intervention. oxFO oxidized fish oil, FO fish oil, FC fold change from baseline, FDR false discovery rate. (XLSX 34 kb) [file 12263_2016_530_MOESM1_ESM.xlsx]

## Sheet: Sheet1
Supplemental Table S1. Significant changed gene transcripts (p>0.05) between the oxFO and FO groups determined by a moderated t-test (Limma),
by comparing the relative change from baseline to seven weeks of intervention.
oxFO: oxidized fish oil; FO: Fish oil; FC: fold change from baseline; FDR: false discovery rate
Gene	Probe_id	oxFO FC from baseline	FO FC from baseline	oxFO vs FO p-value	oxFO vs FO FDR q-value
IQGAP3	ILMN_1695418	1.03455	0.93174	0.000353	1
TMEM200A	ILMN_1725387	1.04102	0.967276	0.001153	1
NA	ILMN_1817816	0.965267	1.04391	0.001224	1
DEDD	ILMN_1710710	1.05995	0.977386	0.001477	1
NA	ILMN_1881005	1.02954	0.955945	0.001556	1
NA	ILMN_3303295	1.03311	0.942785	0.001811	1
NA	ILMN_1809577	0.936921	1.01607	0.0019	1
CR1	ILMN_2388112	1.01466	0.932386	0.00226	1
ANK3	ILMN_2390609	0.964598	1.07103	0.002462	1
ZNF93	ILMN_1724158	1.04608	0.965936	0.002583	1
RAB13	ILMN_3205353	0.963262	1.04102	0.003034	1
MARCH5	ILMN_1702764	1.03168	0.971307	0.00305	1
MMP23B	ILMN_1808107	0.976032	1.04102	0.003119	1
KANK3	ILMN_1755588	0.99516	1.06659	0.003273	1
TEF	ILMN_1706511	0.982821	1.07103	0.004095	1
WDR5B	ILMN_1665622	0.985549	1.05409	0.004164	1
TCP1	ILMN_3284768	1.04972	0.975355	0.004329	1
MLST8	ILMN_1789240	1.03742	0.962594	0.004339	1
NMUR1	ILMN_1729287	0.983502	1.09278	0.004853	1
CCNYL1	ILMN_1810069	1.03526	0.957935	0.005243	1
RAP2B	ILMN_1677590	0.972655	1.03383	0.005368	1
NA	ILMN_3225649	1.03958	0.971307	0.00539	1
C1orf74	ILMN_1786470	0.97468	1.0519	0.005961	1
CCDC152	ILMN_3238757	0.975355	1.04102	0.006183	1
RNF114	ILMN_3247906	1.0274	0.932386	0.006192	1
NA	ILMN_1681260	0.978063	1.06069	0.006331	1
SEC13	ILMN_3223181	1.07177	0.946714	0.006547	1
ODF2L	ILMN_2325028	0.976032	1.05409	0.006739	1
RAB11FIP2	ILMN_1741175	0.987601	0.900626	0.006805	1
PGP	ILMN_1836744	0.982821	1.06437	0.006885	1
SERPINB9	ILMN_1742052	0.980779	0.852635	0.006974	1
CAP2	ILMN_1691237	1.03168	0.972655	0.007089	1
CKMT1A	ILMN_1732066	1.03097	0.970634	0.007188	1
LRRC16A	ILMN_1736730	1.01255	0.95	0.007226	1
VAV1	ILMN_1717334	0.976709	1.06363	0.007258	1
NA	ILMN_1842319	1.04681	0.966606	0.007294	1
LIPN	ILMN_3243466	1.01889	0.942131	0.007659	1
NFATC3	ILMN_1755983	1	1.08523	0.007688	1
RANBP3	ILMN_2318811	1.0403	0.942131	0.0077	1
DENND5A	ILMN_1785356	1.00556	0.918276	0.007804	1
IFT80	ILMN_1760617	1.00696	1.07699	0.007814	1
NA	ILMN_3200421	1.01396	0.959929	0.007895	1
MOSPD1	ILMN_1727798	0.965936	1.02669	0.007899	1
CTH	ILMN_2305116	1.02883	0.961261	0.007959	1
C11orf61	ILMN_1773148	0.987601	1.08222	0.008135	1
NA	ILMN_1898190	1.0203	0.948027	0.008457	1
HMGN3	ILMN_2355004	1.05263	0.97942	0.008493	1
WDR76	ILMN_1803192	0.971981	1.02883	0.008532	1
RASGRP4	ILMN_1714650	1.07252	0.96393	0.0086	1
MFAP2	ILMN_2245087	0.935623	1.01889	0.008658	1
NA	ILMN_1849418	0.991717	1.05555	0.008664	1
CCT5	ILMN_1706246	0.97468	1.03814	0.008759	1
DBF4	ILMN_1653603	1.03383	0.957271	0.008953	1
PKN3	ILMN_1797184	0.978742	1.03814	0.008969	1
AIM2	ILMN_1681301	1.0196	0.868742	0.008986	1
DVL1	ILMN_1657278	1.02598	0.966606	0.009085	1
FLAD1	ILMN_1730325	1.02456	0.967276	0.009113	1
NA	ILMN_1912197	1.00486	0.929161	0.009163	1
PRMT10	ILMN_1778985	1.00208	0.927873	0.009187	1
NA	ILMN_1799098	1.01537	0.954621	0.009288	1
NA	ILMN_1861128	1.02456	0.954621	0.009369	1
C3orf39	ILMN_1792415	0.964598	1.03814	0.009577	1
ARHGAP39	ILMN_1784436	0.966606	1.01466	0.009584	1
GOLGA6L7P	ILMN_1757555	1.02669	0.961261	0.009958	1
IVNS1ABP	ILMN_2397750	0.962594	1.05995	0.010146	1
CDC14A	ILMN_1739164	0.977386	1.04681	0.010316	1
LOC100134361	ILMN_3241081	1.0203	0.961927	0.010508	1
NA	ILMN_3245682	1.02243	0.956608	0.010776	1
NA	ILMN_1746428	1.03598	0.968618	0.011004	1
CNPY4	ILMN_1777314	0.966606	1.02669	0.011065	1
NA	ILMN_2094261	0.967276	1.08373	0.011121	1
CLCC1	ILMN_1809267	1.04754	0.976032	0.011233	1
OTP	ILMN_1659270	0.966606	1.02883	0.011267	1
ATP6V0D2	ILMN_1799889	0.957271	1.03097	0.011743	1
FDX1L	ILMN_1744628	0.964598	1.04102	0.011986	1
GRK6	ILMN_2357015	1.05336	0.968618	0.012139	1
UBA52	ILMN_1782977	0.982821	1.05848	0.012146	1
NET1	ILMN_2267535	1.02954	0.948684	0.012209	1
NA	ILMN_1831214	1.03311	0.975355	0.01225	1
NA	ILMN_1842917	1.02314	0.95396	0.012301	1
NA	ILMN_1794190	1.01185	0.929161	0.012411	1
ZNF202	ILMN_1792990	1.00208	1.07029	0.012434	1
IRX5	ILMN_1757736	1.02172	0.966606	0.012437	1
CD40	ILMN_1779257	1.07326	0.982821	0.012506	1
PHLDA3	ILMN_1659106	0.992404	1.03886	0.012559	1
MFN1	ILMN_1664186	1.00905	0.954621	0.012589	1
SLC25A33	ILMN_1697802	1.01537	0.948684	0.012685	1
MDM1	ILMN_1674508	1.00347	0.957935	0.012824	1
AMDHD1	ILMN_1788239	0.97468	1.01677	0.012869	1
C11orf83	ILMN_3240370	1.00626	1.09505	0.013051	1
SERPINB4	ILMN_1782716	0.972655	1.01889	0.013204	1
PI4K2B	ILMN_1815134	1.03598	0.942131	0.013572	1
IL18R1	ILMN_1781700	0.931095	1.05044	0.013662	1
AIF1L	ILMN_3246401	0.999307	0.939523	0.01375	1
NA	ILMN_1844057	0.968618	1.03958	0.013892	1
NA	ILMN_1732716	1.00347	0.918913	0.013894	1
LMTK2	ILMN_1724315	1.03526	0.974004	0.013929	1
PTGER4	ILMN_1795930	1.00696	1.14631	0.013979	1
NA	ILMN_3238401	1.0203	0.965267	0.014029	1
RPGR	ILMN_2336803	0.944747	1.00278	0.014319	1
EPN2	ILMN_1815519	0.974004	1.03526	0.01434	1
SNORD59B	ILMN_3242164	0.997231	0.922742	0.01439	1
CCL3L3	ILMN_2105573	0.962594	1.11574	0.014473	1
GCLM	ILMN_1788547	0.933033	1.01889	0.014496	1
NA	ILMN_1804350	1.02954	0.965936	0.014829	1
DNAJC18	ILMN_1688730	0.986233	1.04681	0.015198	1
MSI2	ILMN_1713088	1.03742	0.983502	0.015237	1
PTPRN2	ILMN_1728844	0.965267	1.01677	0.015314	1
POP7	ILMN_1680091	0.980779	1.04681	0.015439	1
NCR3	ILMN_2044471	0.914465	1.0203	0.015658	1
LPAR5	ILMN_2044453	0.93174	1.04391	0.015906	1
NA	ILMN_1891725	0.965936	1.02883	0.016061	1
SEZ6L2	ILMN_2413780	1.03097	0.978063	0.016238	1
DDIT3	ILMN_1676984	0.98214	1.04247	0.016457	1
CD28	ILMN_1822333	0.961927	1.04391	0.016482	1
ZNF696	ILMN_1712517	0.992404	1.05922	0.016553	1
EID1	ILMN_1775269	0.942785	1.00905	0.016659	1
TMEM169	ILMN_1813796	0.96929	1.01819	0.016811	1
TP53RK	ILMN_1764851	0.962594	1.05409	0.016954	1
CXCR7	ILMN_1798360	0.972655	1.05336	0.017017	1
ZXDB	ILMN_1685547	0.955283	1.01677	0.01704	1
MPDU1	ILMN_2070815	1.05848	0.961261	0.017202	1
RNPS1	ILMN_2375386	0.971307	1.03598	0.017304	1
RGMA	ILMN_1717636	1.02598	0.958599	0.017643	1
NA	ILMN_2049693	0.991717	0.920826	0.017649	1
ZNF669	ILMN_1770172	1.0196	0.960595	0.017732	1
PLP2	ILMN_1738767	0.99447	0.91764	0.018117	1
ENPP5	ILMN_1660727	0.959929	1.0403	0.018129	1
NA	ILMN_1679150	1.04608	0.981459	0.018224	1
TBX21	ILMN_1692714	0.971307	1.07624	0.018311	1
CIAO1	ILMN_1792837	0.988286	1.07475	0.018317	1
SLC7A8	ILMN_1807894	1.01607	0.950659	0.018564	1
NA	ILMN_3249331	1.02101	0.971307	0.018917	1
NOTCH2	ILMN_2405297	1.01185	0.898755	0.018994	1
CETN1	ILMN_1768624	0.972655	1.04681	0.019182	1
GNL3	ILMN_1790659	1.04319	0.981459	0.019377	1
NIPA1	ILMN_1689274	0.948684	1.05702	0.019859	1
CST7	ILMN_1679826	0.88454	1.04319	0.020184	1
C20orf177	ILMN_1718712	0.944747	1.04247	0.02051	1
KLRF1	ILMN_2055781	0.944092	1.16797	0.020663	1
SH2D1A	ILMN_1705892	0.923382	1.05263	0.020702	1
MAP3K5	ILMN_1726547	0.964598	1.06881	0.020801	1
LOC100288798	ILMN_1821531	0.99585	1.06585	0.020997	1
TFG	ILMN_1812474	1.05995	0.984184	0.021146	1
HMGXB4	ILMN_2300636	1.05117	0.99447	0.021227	1
FAM150B	ILMN_3247082	0.980099	1.02598	0.021314	1
NA	ILMN_3304633	0.980779	1.04681	0.021319	1
NA	ILMN_2218856	0.984866	1.05922	0.021474	1
MOCS1	ILMN_2247988	0.965267	1.02385	0.021517	1
GGT7	ILMN_1737036	1.0196	0.960595	0.021533	1
PPFIBP1	ILMN_1679460	0.987601	1.04754	0.021614	1
NA	ILMN_1670377	0.989657	1.05848	0.021741	1
LOC150568	ILMN_3235567	0.971307	1.03097	0.021863	1
GK	ILMN_2393296	0.999307	0.895025	0.021982	1
NMI	ILMN_1739541	1.04681	0.857971	0.022193	1
NA	ILMN_1798249	1.03025	0.978742	0.022561	1
B4GALT4	ILMN_1661500	0.971981	1.05555	0.022653	1
LINC00263	ILMN_3192411	0.953299	1.00486	0.022701	1
NA	ILMN_1799728	1.01326	0.948684	0.022797	1
GPR56	ILMN_2352097	0.888843	1.1321	0.022831	1
ZNF428	ILMN_1652754	0.982821	1.07549	0.022925	1
NA	ILMN_1887177	1.03742	0.970634	0.023037	1
CD226	ILMN_1687825	0.927873	1.02598	0.023181	1
AK4	ILMN_1777499	0.949342	1.03526	0.023253	1
NA	ILMN_1861652	0.985549	1.04247	0.023507	1
LOC100507338	ILMN_1886515	0.973329	1.03526	0.023877	1
TMC5	ILMN_1730117	1.00347	0.964598	0.023967	1
APTX	ILMN_1726752	0.993092	1.05922	0.024008	1
ATP5SL	ILMN_1809027	1.00905	0.941478	0.024028	1
MBTPS2	ILMN_1798311	0.969962	1.01255	0.024035	1
NA	ILMN_1762957	0.964598	1.03526	0.024474	1
RPL7A	ILMN_3241118	0.990343	0.934327	0.02473	1
LOC100653327	ILMN_3241856	0.955283	1.01255	0.024855	1
LTA4H	ILMN_1690342	1.04391	0.922103	0.024921	1
ELK3	ILMN_1692335	1.00905	0.959264	0.024956	1
N6AMT1	ILMN_1754988	1.00556	0.952638	0.024981	1
UST	ILMN_1700024	1.00975	1.074	0.024989	1
ERBB3	ILMN_1751346	1.00905	0.966606	0.025075	1
SGSM1	ILMN_1762207	0.984866	1.06142	0.025083	1
EYA3	ILMN_1790562	1.00626	0.93045	0.025097	1
SPRY2	ILMN_2089329	1.01889	1.10726	0.025126	1
ZNF485	ILMN_2186626	0.984866	1.05629	0.025195	1
LOC154761	ILMN_3237627	0.966606	1.03097	0.025223	1
ESPL1	ILMN_1742145	1.04319	0.986233	0.025779	1
NA	ILMN_2297069	1.04754	0.96929	0.025787	1
S1PR5	ILMN_2073184	0.925946	1.10496	0.025829	1
PARD6B	ILMN_1745154	0.978063	1.03598	0.025878	1
SLC25A15	ILMN_2070013	0.978742	1.02314	0.026053	1
HORMAD1	ILMN_1769849	1.04319	0.993092	0.026072	1
ZNF200	ILMN_2376833	0.958599	1.02172	0.026271	1
MANEAL	ILMN_1662147	1.02172	0.97468	0.026447	1
NA	ILMN_1800884	1.02314	0.961927	0.026496	1
RAMP2	ILMN_2149782	1.03455	0.981459	0.026643	1
DEF8	ILMN_1656185	0.993092	0.908778	0.026654	1
C15orf17	ILMN_1657744	0.99103	1.07177	0.026991	1
SAMD3	ILMN_2343618	0.915099	1.03025	0.027106	1
FCRL5	ILMN_2105223	0.976709	1.02527	0.027244	1
KATNAL1	ILMN_1722533	0.966606	1.0203	0.027307	1
ZNF498	ILMN_1739368	1.0519	0.986917	0.027347	1
PCDH15	ILMN_1776685	0.992404	1.04608	0.02737	1
NCDN	ILMN_2359500	1.02811	0.973329	0.027465	1
ACER2	ILMN_3235340	1.01889	0.948684	0.027692	1
SNORD25	ILMN_1784328	0.977386	0.908148	0.027717	1
TMSB15B	ILMN_1737283	0.955283	1.01889	0.027789	1
PRSS30P	ILMN_1770765	1.00417	1.09354	0.02786	1
NA	ILMN_1674758	0.972655	1.02243	0.027893	1
THRA	ILMN_1718182	0.961927	1.0203	0.028067	1
FAM184B	ILMN_3240888	0.915099	0.98214	0.028075	1
C9orf3	ILMN_1674629	0.977386	1.02669	0.028417	1
NA	ILMN_1772302	1.00139	0.917004	0.028531	1
NA	ILMN_1706028	1.03598	0.977386	0.028845	1
PEX11G	ILMN_1710000	1.04319	0.980779	0.028952	1
PIAS2	ILMN_1694799	1.00278	0.924663	0.02896	1
CD160	ILMN_1742001	0.958599	1.11497	0.02897	1
NGRN	ILMN_1691506	0.93174	1.03742	0.029251	1
NCF1B	ILMN_2106725	0.974004	0.851454	0.029266	1
GGT2	ILMN_3192867	1.03598	0.965936	0.029402	1
SNORA70C	ILMN_3245878	0.965267	1.02243	0.029571	1
SLC25A45	ILMN_2371397	1.06881	1.00696	0.029597	1
LOC100507266	ILMN_1840273	1.04464	0.990343	0.029653	1
PRPS2	ILMN_1758104	1.00975	0.936921	0.029872	1
MRFAP1L1	ILMN_1689774	0.952638	1.04681	0.030019	1
MED23	ILMN_1674506	0.988971	1.06511	0.030271	1
SEC13	ILMN_3297880	1.04102	0.961927	0.03038	1
NA	ILMN_3176959	0.975355	1.04247	0.030444	1
MYLK4	ILMN_1673535	1.06216	0.99654	0.030465	1
NA	ILMN_3178258	1.07923	0.97942	0.03054	1
LINC00115	ILMN_1702866	0.954621	1.01607	0.030574	1
NA	ILMN_1699058	1.02883	0.96393	0.030599	1
NA	ILMN_1827277	1.01326	0.960595	0.030608	1
SLA	ILMN_1667371	0.986917	1.14472	0.030692	1
HADHB	ILMN_2197846	1.02456	0.922742	0.030753	1
ADCY6	ILMN_2311674	0.975355	1.02954	0.030788	1
NA	ILMN_1857546	0.99654	1.05995	0.030831	1
GBE1	ILMN_1789702	1.02385	0.949342	0.030847	1
ASTE1	ILMN_1803813	0.937571	1.03814	0.030954	1
TPI1	ILMN_2181191	1.03168	1.16635	0.031093	1
TTC37	ILMN_1795911	0.93045	1.00626	0.031174	1
FRRS1	ILMN_2214734	0.992404	0.940826	0.031387	1
FAM127C	ILMN_3251536	0.986233	1.03958	0.031592	1
MFAP3L	ILMN_1723277	0.957271	1.05555	0.031852	1
MIR373	ILMN_3309829	0.953299	1.0203	0.031917	1
PYHIN1	ILMN_1669447	0.952638	1.07177	0.031946	1
PILRB	ILMN_1723984	0.987601	1.08222	0.032465	1
SLC27A2	ILMN_1700831	1.00835	0.961261	0.032559	1
COG8	ILMN_1725246	0.958599	1.01185	0.032589	1
NA	ILMN_1863099	0.971307	1.0367	0.032763	1
ACSM3	ILMN_1771084	0.991717	0.934327	0.032766	1
SLC25A46	ILMN_1720311	1.04391	0.97942	0.03289	1
ZNF566	ILMN_2125880	0.961261	1.01396	0.032907	1
NA	ILMN_1837979	0.961927	1.01537	0.03299	1
KIF23	ILMN_1811472	1.05775	1.00417	0.033004	1
PAX6	ILMN_2314140	1.01607	0.96929	0.033012	1
RAB15	ILMN_1731699	1.04102	0.990343	0.033018	1
ARL6	ILMN_1771822	0.96929	1.01537	0.033164	1
NOV	ILMN_1787186	1.00905	0.96929	0.033287	1
NA	ILMN_1851169	0.987601	1.03526	0.033634	1
FCRLB	ILMN_1782015	0.977386	1.0324	0.033795	1
GLTPD1	ILMN_2234310	0.993092	1.04464	0.033973	1
SERINC3	ILMN_1665065	1.02883	0.955283	0.033979	1
ZBTB32	ILMN_1732981	1.07549	0.99585	0.034007	1
LOC90499	ILMN_3223843	0.959264	1.02527	0.034017	1
PALM	ILMN_1812031	1	1.04319	0.034317	1
NA	ILMN_1856270	0.990343	1.04464	0.034336	1
ANO9	ILMN_1762629	1.04391	0.983502	0.034389	1
KIF18B	ILMN_1726682	0.956608	1.00556	0.034411	1
NA	ILMN_3226109	0.956608	1.00975	0.034522	1
NA	ILMN_1734909	0.978742	1.02883	0.034536	1
SMAD5	ILMN_1674551	0.940174	1.0274	0.034579	1
MT1A	ILMN_1691156	1.08598	0.963262	0.03467	1
PLDN	ILMN_1733666	0.976709	0.860949	0.034774	1
LAMTOR3	ILMN_3225432	0.961927	1.01677	0.034818	1
NA	ILMN_1692688	1.01819	0.96929	0.034836	1
NA	ILMN_1788951	1.04102	0.992404	0.0355	1
NA	ILMN_1778505	1.01115	0.959264	0.035568	1
BAMBI	ILMN_1691410	0.938872	1.02172	0.035638	1
ST3GAL3	ILMN_2350315	0.957935	1.00556	0.035725	1
PDLIM5	ILMN_2361478	1.00486	0.950659	0.035804	1
PHOSPHO2	ILMN_1728380	0.965936	1.01677	0.035943	1
BRWD1	ILMN_1805111	0.983502	0.927231	0.036038	1
NTS	ILMN_1764690	1.04464	0.988971	0.036117	1
PSPH	ILMN_1776105	1.03383	0.985549	0.03637	1
TTC5	ILMN_1706455	0.967276	1.04754	0.036373	1
CACYBP	ILMN_1705141	1.01677	0.967276	0.036726	1
LRG1	ILMN_1805228	1.02314	0.956608	0.036769	1
ZDHHC20	ILMN_1654141	1.0367	0.988971	0.036856	1
RPL38	ILMN_2343775	0.971981	1.02954	0.03689	1
FBXL14	ILMN_1767441	1.04608	0.99103	0.036934	1
KLHL13	ILMN_1719919	0.972655	1.01889	0.037271	1
EPHA4	ILMN_1672022	0.988286	1.05922	0.037297	1
CMTM7	ILMN_2403247	0.99585	0.913198	0.037335	1
NA	ILMN_1844176	1.02385	0.967276	0.037413	1
ACAT2	ILMN_2133799	0.967276	1.0274	0.037416	1
NA	ILMN_3270813	1.03526	0.986917	0.037728	1
NA	ILMN_1654250	0.982821	1.02811	0.037818	1
NA	ILMN_1723815	0.960595	1.02598	0.037859	1
JAG2	ILMN_2399523	0.999307	1.04681	0.03808	1
TXLNG	ILMN_2134176	0.957935	0.99654	0.03834	1
C7orf40	ILMN_3248773	0.946714	1.02314	0.038359	1
TERF2IP	ILMN_1657983	0.986233	1.074	0.038395	1
NA	ILMN_1767595	1.05044	0.980099	0.038508	1
NA	ILMN_2175942	1.00975	0.957271	0.038508	1
PTPRF	ILMN_2380163	0.969962	1.01677	0.038749	1
MMAA	ILMN_1754315	1.03455	0.978063	0.038815	1
NCS1	ILMN_1756784	1.01889	0.963262	0.038847	1
CLK1	ILMN_1679727	0.924023	1.11188	0.03919	1
PAM	ILMN_2313901	0.942131	1.02669	0.039329	1
ATAD3C	ILMN_2231569	1.00626	0.95396	0.039337	1
ING4	ILMN_1809141	1.07624	0.988286	0.03947	1
SERINC2	ILMN_2111932	1.05702	0.997231	0.03949	1
38231	ILMN_2402172	0.954621	1.02811	0.03975	1
CLIP1	ILMN_2404085	1.00417	0.925304	0.039856	1
NA	ILMN_3298163	1.05044	0.984184	0.039976	1
HIBADH	ILMN_1804150	1.00905	0.932386	0.039998	1
CA5B	ILMN_1672807	0.958599	1.0519	0.04014	1
MEI1	ILMN_2073202	1.01326	0.946714	0.040194	1
ARHGAP24	ILMN_1801833	0.978063	0.914465	0.040194	1
NA	ILMN_1898692	0.992404	1.03168	0.040347	1
ARHGAP31	ILMN_1752914	1.04102	0.958599	0.040505	1
C9orf91	ILMN_1803652	1.05409	0.975355	0.040545	1
NA	ILMN_1805701	1.0367	0.973329	0.040623	1
DUSP7	ILMN_1782581	0.989657	1.05044	0.040675	1
PHLDB3	ILMN_3307944	0.99103	1.06955	0.040718	1
SNORA68	ILMN_3244592	0.961927	1.01255	0.040858	1
VEGFB	ILMN_1722855	1.04174	0.97468	0.040938	1
NA	ILMN_1816157	1.01326	0.959264	0.040943	1
CD99	ILMN_2056032	1.00208	1.10114	0.041116	1
NA	ILMN_1827572	1.01537	0.96393	0.041123	1
NFATC2IP	ILMN_1708510	1.00278	1.05702	0.041125	1
C21orf91	ILMN_2110496	0.984184	0.933033	0.041167	1
UBA2	ILMN_1742872	1.0203	0.93174	0.04133	1
ALG1	ILMN_1787954	0.981459	1.02669	0.041551	1
ZSCAN12P1	ILMN_3240829	0.957935	1.00975	0.041944	1
HNRNPR	ILMN_3265895	0.957935	1.03455	0.042021	1
EMR3	ILMN_1755873	1.0367	0.967947	0.04222	1
NA	ILMN_1846567	1.02385	0.978063	0.042336	1
ODZ4	ILMN_3239775	1.03097	0.985549	0.042537	1
TMEM154	ILMN_1683494	1.02456	0.918276	0.042726	1
ENPP4	ILMN_1781761	0.898132	0.99585	0.042739	1
SLC3A2	ILMN_1726456	1.01255	0.946058	0.042875	1
NEK3	ILMN_1695020	0.999307	1.07699	0.042882	1
MGC72080	ILMN_2152502	1.06437	0.985549	0.042932	1
GEN1	ILMN_1680220	0.988971	1.03814	0.043093	1
LRRC8D	ILMN_1763409	0.99516	0.925304	0.043135	1
NA	ILMN_1896761	0.967947	1.02598	0.043335	1
FAM64A	ILMN_1728972	0.980099	1.02243	0.043588	1
FEZ1	ILMN_1779071	0.963262	1.0519	0.043964	1
NA	ILMN_1782705	1.01396	0.968618	0.044136	1
NA	ILMN_1853920	1.02456	0.966606	0.044222	1
VNN2	ILMN_1678939	0.896888	0.798298	0.044465	1
KLC4	ILMN_2258363	0.971981	1.02172	0.044517	1
TM9SF1	ILMN_1737164	1.0196	0.957271	0.044598	1
ATRN	ILMN_1761850	1.02811	0.963262	0.044866	1
ZNF583	ILMN_3248301	1.02527	0.958599	0.044949	1
CDCA7L	ILMN_2230683	1.03168	0.958599	0.045145	1
ITPA	ILMN_2407482	1.02527	1.08073	0.045158	1
NA	ILMN_1801405	1.00765	0.959264	0.045444	1
C9orf9	ILMN_1813837	0.985549	1.02598	0.0458	1
KIAA0319L	ILMN_1656042	0.999307	0.933033	0.045866	1
NA	ILMN_3237846	0.986233	1.04681	0.045892	1
FBXL20	ILMN_1754489	1.05263	0.983502	0.045971	1
ENHO	ILMN_1713835	1.01255	1.07773	0.046136	1
TNFSF14	ILMN_1655414	1.0203	1.13446	0.046193	1
NA	ILMN_3278004	1.02456	0.961261	0.046304	1
ZWILCH	ILMN_1806483	0.967947	1.00208	0.046323	1
EVI2B	ILMN_1763452	1	0.818469	0.046922	1
NA	ILMN_1905053	1.02172	0.967947	0.047013	1
CYFIP1	ILMN_2355463	1.02456	0.948684	0.047098	1
DDX31	ILMN_1676864	0.967947	1.01326	0.047105	1
RPL11	ILMN_1672446	0.990343	0.95	0.047167	1
DDIT4	ILMN_1661599	0.832776	1.11188	0.047239	1
HELLS	ILMN_1783610	1.00417	1.05117	0.04741	1
B3GAT1	ILMN_1761093	1.00975	1.08298	0.047514	1
PPP2R2B	ILMN_1660732	0.94737	1.074	0.047526	1
ANGEL1	ILMN_1665871	0.984184	1.04608	0.047541	1
NAGLU	ILMN_1694980	0.988286	1.07475	0.047552	1
WDR24	ILMN_1761442	0.993781	1.07177	0.04756	1
EPDR1	ILMN_1675797	0.948027	1.00696	0.047619	1
ANKRD32	ILMN_1805985	0.984866	1.04174	0.047627	1
DUSP2	ILMN_1712959	0.876606	0.976709	0.047686	1
C6orf25	ILMN_1791889	0.96393	1.02385	0.047757	1
USP3	ILMN_1725862	1.04102	0.965936	0.047795	1
CDC42SE2	ILMN_2313926	0.936921	1.02172	0.048125	1
NA	ILMN_1888074	0.966606	1.00696	0.048244	1
NA	ILMN_1811430	0.984184	1.05044	0.048351	1
HIST1H4E	ILMN_1681542	0.989657	1.08073	0.048451	1
CD40	ILMN_2367818	1.02811	0.972655	0.048551	1
MARCO	ILMN_1731503	1.07029	0.966606	0.048564	1
CYP2D7P1	ILMN_2226519	1.03097	0.980099	0.048865	1
RNF4	ILMN_3287568	0.99103	1.04319	0.04901	1
NA	ILMN_1839193	0.971981	1.0196	0.049041	1
TP53I11	ILMN_2412624	0.984866	1.04319	0.049059	1
ERMP1	ILMN_1751425	1.00139	1.05922	0.049201	1
SEMA3B	ILMN_1653501	1.01677	0.98214	0.049292	1
BEND7	ILMN_3178043	0.959264	1.00696	0.049454	1
UBE2W	ILMN_2376142	1.02243	0.980099	0.049458	1
NA	ILMN_1901399	0.963262	1.01537	0.049534	1
NA	ILMN_1873925	1.04319	0.991717	0.049578	1
ANKRD28	ILMN_2232520	0.932386	1.00208	0.04961	1
BRD7	ILMN_3185563	1.02172	0.978063	0.049704	1
NA	ILMN_1750203	0.918276	0.980779	0.049832	1
NA	ILMN_1882573	1.0367	0.986233	0.049918	1
