# Supplementary material for: The PBMC transcriptome profile after intake of oxidized versus high-quality fish oil: an explorative study in healthy subjects
Source: Genes Nutr. 2016 May 31;11:16. doi: 10.1186/s12263-016-0530-6 (PMC4968435; doi:10.1186/s12263-016-0530-6)
Supplement: Additional file 2: Table S2. — GSEA analyses applied on the genes defined as expressed in PBMCs (21,236) for comparison of the transcriptome profile between the two groups oxFO vs FO. Gene sets in the C2 cp collection were used. ES enrichment score. NES normalized enrichment score. (XLSX 33 kb) [file 12263_2016_530_MOESM2_ESM.xlsx]

## Sheet: gsea_report_for_oxFO_vs_FO
Supplemental Table S2. GSEA analyses applied on the genes defined as expressed in PBMCs (21 236) for comparison of the transcriptome profile between the two groups oxFO vs FO. Gene sets in the C2 cp collection were used. ES: Enrichment score; NES: Normalized enrichment score
Name of Gene set (C2 cp)	SIZE	ES	NES	NOM p-val	FDR q-val
REACTOME_ACTIVATION_OF_ATR_IN_RESPONSE_TO_REPLICATION_STRESS	29	-0.551429	-1.69668	0.0226804	1
REACTOME_DNA_STRAND_ELONGATION	27	-0.589478	-1.6611	0.027027	1
KEGG_MISMATCH_REPAIR	23	-0.526426	-1.6442	0.0251572	1
REACTOME_G2_M_CHECKPOINTS	34	-0.514808	-1.60156	0.055102	1
REACTOME_PYRUVATE_METABOLISM_AND_CITRIC_ACID_TCA_CYCLE	39	-0.458642	-1.58682	0.018595	1
REACTOME_CITRIC_ACID_CYCLE_TCA_CYCLE	20	-0.59122	-1.51493	0.0861723	1
KEGG_GALACTOSE_METABOLISM	19	-0.499025	-1.50166	0.0691824	1
REACTOME_PEROXISOMAL_LIPID_METABOLISM	19	-0.529248	-1.48344	0.0665281	1
KEGG_AMINO_SUGAR_AND_NUCLEOTIDE_SUGAR_METABOLISM	37	-0.471313	-1.48305	0.066	1
REACTOME_GLUCONEOGENESIS	25	-0.473169	-1.46592	0.0831683	1
KEGG_CITRATE_CYCLE_TCA_CYCLE	28	-0.554769	-1.45183	0.115139	1
KEGG_DRUG_METABOLISM_CYTOCHROME_P450	26	-0.44747	-1.44897	0.0609756	1
KEGG_FRUCTOSE_AND_MANNOSE_METABOLISM	29	-0.455778	-1.44627	0.0823045	1
REACTOME_ANTIGEN_PRESENTATION_FOLDING_ASSEMBLY_AND_PEPTIDE_LOADING_OF_CLASS_I_MHC	19	-0.554594	-1.44335	0.1	1
BIOCARTA_ATRBRCA_PATHWAY	16	-0.455825	-1.41738	0.073922	1
KEGG_ASTHMA	20	-0.566607	-1.41173	0.159533	1
KEGG_PEROXISOME	59	-0.432646	-1.40899	0.0909091	1
REACTOME_LAGGING_STRAND_SYNTHESIS	18	-0.507455	-1.40604	0.132196	1
PID_ATR_PATHWAY	36	-0.434499	-1.40144	0.105485	1
REACTOME_COMPLEMENT_CASCADE	20	-0.484374	-1.38927	0.126984	1
PID_RAS_PATHWAY	21	-0.388645	-1.38007	0.0428266	1
REACTOME_CYTOSOLIC_TRNA_AMINOACYLATION	22	-0.489612	-1.36164	0.172199	1
NABA_ECM_AFFILIATED	78	-0.358869	-1.35748	0.0974155	1
KEGG_INTESTINAL_IMMUNE_NETWORK_FOR_IGA_PRODUCTION	35	-0.433838	-1.35196	0.179134	1
REACTOME_G0_AND_EARLY_G1	20	-0.480566	-1.33276	0.171717	1
KEGG_FATTY_ACID_METABOLISM	31	-0.417238	-1.33084	0.144681	1
REACTOME_AMINO_ACID_TRANSPORT_ACROSS_THE_PLASMA_MEMBRANE	21	-0.4071	-1.29998	0.132911	1
KEGG_PORPHYRIN_AND_CHLOROPHYLL_METABOLISM	23	-0.474224	-1.29848	0.202869	1
KEGG_PROTEIN_EXPORT	21	-0.541111	-1.28921	0.250509	1
BIOCARTA_ATM_PATHWAY	18	-0.395292	-1.26839	0.152174	1
REACTOME_TCA_CYCLE_AND_RESPIRATORY_ELECTRON_TRANSPORT	110	-0.41231	-1.26772	0.236786	1
KEGG_GLUTATHIONE_METABOLISM	40	-0.400635	-1.26753	0.180124	1
REACTOME_AMINO_ACID_AND_OLIGOPEPTIDE_SLC_TRANSPORTERS	28	-0.384066	-1.26031	0.17759	1
REACTOME_GLYCOLYSIS	25	-0.416007	-1.2499	0.212679	1
REACTOME_E2F_MEDIATED_REGULATION_OF_DNA_REPLICATION	23	-0.455829	-1.24523	0.248945	1
REACTOME_LIPID_DIGESTION_MOBILIZATION_AND_TRANSPORT	23	-0.374004	-1.24239	0.159449	1
REACTOME_PYRUVATE_METABOLISM	16	-0.417347	-1.23937	0.194274	1
REACTOME_MHC_CLASS_II_ANTIGEN_PRESENTATION	81	-0.354284	-1.23523	0.234086	1
PID_BARD1_PATHWAY	24	-0.413593	-1.23054	0.223881	1
REACTOME_ACTIVATION_OF_BH3_ONLY_PROTEINS	15	-0.413056	-1.21917	0.176	1
PID_HES_HEY_PATHWAY	34	-0.352243	-1.21865	0.174603	1
KEGG_PPAR_SIGNALING_PATHWAY	39	-0.381119	-1.19752	0.273109	1
KEGG_PENTOSE_PHOSPHATE_PATHWAY	25	-0.422981	-1.1972	0.287526	1
KEGG_GLYCINE_SERINE_AND_THREONINE_METABOLISM	16	-0.455958	-1.19669	0.265504	1
REACTOME_SIGNALING_BY_ROBO_RECEPTOR	25	-0.360765	-1.19665	0.216963	1
KEGG_BUTANOATE_METABOLISM	23	-0.416805	-1.1947	0.270042	1
KEGG_SELENOAMINO_ACID_METABOLISM	22	-0.366384	-1.1888	0.227092	1
KEGG_METABOLISM_OF_XENOBIOTICS_BY_CYTOCHROME_P450	29	-0.376769	-1.18879	0.259794	1
REACTOME_GLYCEROPHOSPHOLIPID_BIOSYNTHESIS	56	-0.307502	-1.18569	0.225243	1
REACTOME_HS_GAG_BIOSYNTHESIS	15	-0.433809	-1.18311	0.264529	1
REACTOME_INFLAMMASOMES	16	-0.448503	-1.18022	0.304436	1
REACTOME_EXTENSION_OF_TELOMERES	24	-0.401268	-1.17813	0.281184	1
REACTOME_MITOCHONDRIAL_PROTEIN_IMPORT	46	-0.361596	-1.16759	0.280922	1
REACTOME_TRANSPORT_TO_THE_GOLGI_AND_SUBSEQUENT_MODIFICATION	27	-0.383073	-1.16666	0.26938	1
KEGG_NOTCH_SIGNALING_PATHWAY	40	-0.306424	-1.16177	0.247059	1
REACTOME_KINESINS	17	-0.420171	-1.14742	0.313373	1
PID_AURORA_A_PATHWAY	28	-0.355926	-1.14668	0.266798	1
REACTOME_GLUCOSE_METABOLISM	54	-0.328936	-1.14419	0.288577	1
KEGG_COMPLEMENT_AND_COAGULATION_CASCADES	42	-0.330199	-1.13992	0.274	1
REACTOME_CELL_CYCLE_CHECKPOINTS	102	-0.346346	-1.13881	0.318471	1
KEGG_BASAL_TRANSCRIPTION_FACTORS	29	-0.343683	-1.12189	0.305835	1
KEGG_VALINE_LEUCINE_AND_ISOLEUCINE_DEGRADATION	41	-0.383199	-1.12072	0.345133	1
KEGG_STARCH_AND_SUCROSE_METABOLISM	23	-0.373372	-1.11738	0.314917	1
REACTOME_RESPIRATORY_ELECTRON_TRANSPORT	60	-0.419363	-1.11184	0.395445	1
PID_FANCONI_PATHWAY	37	-0.329041	-1.10936	0.301969	1
REACTOME_RESPIRATORY_ELECTRON_TRANSPORT_ATP_SYNTHESIS_BY_CHEMIOSMOTIC_COUPLING_AND_HEAT_PRODUCTION_BY_UNCOUPLING_PROTEINS_	75	-0.410969	-1.10792	0.389583	1
REACTOME_MRNA_3_END_PROCESSING	23	-0.332485	-1.10265	0.318872	1
REACTOME_NETRIN1_SIGNALING	24	-0.311205	-1.09636	0.298805	1
REACTOME_PRE_NOTCH_TRANSCRIPTION_AND_TRANSLATION	25	-0.315973	-1.09562	0.325142	1
REACTOME_FACTORS_INVOLVED_IN_MEGAKARYOCYTE_DEVELOPMENT_AND_PLATELET_PRODUCTION	86	-0.261683	-1.09469	0.330059	1
NABA_CORE_MATRISOME	105	-0.264862	-1.09262	0.310062	1
REACTOME_G_BETA_GAMMA_SIGNALLING_THROUGH_PLC_BETA	16	-0.388322	-1.0866	0.355932	1
KEGG_PROPANOATE_METABOLISM	29	-0.385149	-1.0826	0.372881	1
REACTOME_ENDOSOMAL_SORTING_COMPLEX_REQUIRED_FOR_TRANSPORT_ESCRT	23	-0.352912	-1.082	0.372951	1
PID_E2F_PATHWAY	64	-0.295205	-1.08101	0.333333	1
KEGG_HEMATOPOIETIC_CELL_LINEAGE	69	-0.283875	-1.0793	0.358095	1
KEGG_DNA_REPLICATION	35	-0.340503	-1.07816	0.369658	1
REACTOME_TRNA_AMINOACYLATION	40	-0.341249	-1.07803	0.355828	1
REACTOME_INTRINSIC_PATHWAY_FOR_APOPTOSIS	28	-0.307474	-1.07282	0.351738	1
PID_INTEGRIN1_PATHWAY	43	-0.286826	-1.06867	0.371257	1
KEGG_ALZHEIMERS_DISEASE	126	-0.34698	-1.06574	0.411392	1
KEGG_CYTOSOLIC_DNA_SENSING_PATHWAY	37	-0.314198	-1.06366	0.384778	1
REACTOME_ACTIVATION_OF_THE_PRE_REPLICATIVE_COMPLEX	23	-0.372292	-1.06269	0.390438	1
PID_LIS1_PATHWAY	22	-0.377619	-1.0594	0.397959	1
REACTOME_POTASSIUM_CHANNELS	36	-0.286814	-1.0594	0.385496	1
NABA_MATRISOME	388	-0.223492	-1.05921	0.359375	1
REACTOME_FANCONI_ANEMIA_PATHWAY	15	-0.382586	-1.05891	0.357602	1
KEGG_ARGININE_AND_PROLINE_METABOLISM	34	-0.298227	-1.05577	0.384615	1
NABA_ECM_GLYCOPROTEINS	78	-0.267353	-1.0556	0.358149	1
KEGG_ARACHIDONIC_ACID_METABOLISM	28	-0.306386	-1.05232	0.382066	1
REACTOME_CLEAVAGE_OF_GROWING_TRANSCRIPT_IN_THE_TERMINATION_REGION_	32	-0.317911	-1.04863	0.37069	1
REACTOME_TRANSPORT_OF_GLUCOSE_AND_OTHER_SUGARS_BILE_SALTS_AND_ORGANIC_ACIDS_METAL_IONS_AND_AMINE_COMPOUNDS	42	-0.300203	-1.04589	0.392638	1
REACTOME_DEADENYLATION_DEPENDENT_MRNA_DECAY	41	-0.308752	-1.04212	0.381156	1
KEGG_PARKINSONS_DISEASE	96	-0.365031	-1.03935	0.441237	1
REACTOME_METABOLISM_OF_AMINO_ACIDS_AND_DERIVATIVES	147	-0.283182	-1.03598	0.426559	1
REACTOME_POST_TRANSLATIONAL_PROTEIN_MODIFICATION	130	-0.255473	-1.03433	0.40519	1
KEGG_AMINOACYL_TRNA_BIOSYNTHESIS	40	-0.322527	-1.03246	0.418367	1
REACTOME_MEMBRANE_TRAFFICKING	105	-0.27156	-1.03185	0.416667	1
KEGG_LEISHMANIA_INFECTION	61	-0.351206	-1.02933	0.450102	1
REACTOME_DNA_REPLICATION	177	-0.284871	-1.02825	0.413088	1
PID_ALK1_PATHWAY	18	-0.347802	-1.02661	0.438356	1
NABA_COLLAGENS	15	-0.347433	-1.02533	0.439024	1
REACTOME_PERK_REGULATED_GENE_EXPRESSION	25	-0.333544	-1.02347	0.434409	1
PID_AP1_PATHWAY	47	-0.290805	-1.02279	0.408124	1
REACTOME_COLLAGEN_FORMATION	27	-0.298628	-1.0223	0.421371	1
KEGG_TRYPTOPHAN_METABOLISM	25	-0.37623	-1.01519	0.455128	1
REACTOME_ACTIVATION_OF_GENES_BY_ATF4	22	-0.342321	-1.01452	0.419492	1
REACTOME_INTERFERON_ALPHA_BETA_SIGNALING	49	-0.393232	-1.00959	0.486111	1
REACTOME_NUCLEAR_SIGNALING_BY_ERBB4	21	-0.345485	-1.00781	0.432653	1
KEGG_OOCYTE_MEIOSIS	83	-0.266521	-1.00516	0.405405	1
REACTOME_ASPARAGINE_N_LINKED_GLYCOSYLATION	69	-0.310023	-1.00485	0.481113	1
BIOCARTA_PROTEASOME_PATHWAY	28	-0.395225	-1.00272	0.478351	1
REACTOME_DNA_REPAIR	95	-0.242393	-1.00182	0.410417	1
REACTOME_POST_TRANSLATIONAL_MODIFICATION_SYNTHESIS_OF_GPI_ANCHORED_PROTEINS	25	-0.290131	-0.999628	0.486258	1
PID_AJDISS_2PATHWAY	36	-0.278349	-0.996962	0.455253	1
REACTOME_SIGNALING_BY_HIPPO	15	-0.340841	-0.996385	0.444023	1
KEGG_VIRAL_MYOCARDITIS	52	-0.318761	-0.994889	0.465409	1
PID_MYC_ACTIV_PATHWAY	69	-0.254241	-0.991244	0.443089	1
REACTOME_PI3K_EVENTS_IN_ERBB2_SIGNALING	33	-0.279376	-0.989659	0.465164	1
REACTOME_INTERFERON_SIGNALING	135	-0.304643	-0.985702	0.497967	1
REACTOME_AXON_GUIDANCE	168	-0.22458	-0.985399	0.471429	1
REACTOME_S_PHASE	96	-0.314012	-0.983322	0.476091	1
BIOCARTA_G2_PATHWAY	21	-0.327435	-0.976751	0.475442	1
KEGG_OXIDATIVE_PHOSPHORYLATION	99	-0.342993	-0.976427	0.503119	1
REACTOME_SRP_DEPENDENT_COTRANSLATIONAL_PROTEIN_TARGETING_TO_MEMBRANE	109	-0.343737	-0.971504	0.494141	1
KEGG_AUTOIMMUNE_THYROID_DISEASE	31	-0.338968	-0.970739	0.486542	1
REACTOME_FATTY_ACID_TRIACYLGLYCEROL_AND_KETONE_BODY_METABOLISM	134	-0.227325	-0.968496	0.497917	1
REACTOME_SYNTHESIS_OF_DNA	80	-0.320353	-0.968126	0.492754	1
REACTOME_PHASE_II_CONJUGATION	38	-0.29928	-0.965461	0.489754	1
REACTOME_METABOLISM_OF_LIPIDS_AND_LIPOPROTEINS	328	-0.211453	-0.964282	0.510246	1
REACTOME_BRANCHED_CHAIN_AMINO_ACID_CATABOLISM	17	-0.335967	-0.964063	0.506276	1
REACTOME_TRIGLYCERIDE_BIOSYNTHESIS	33	-0.270243	-0.963567	0.501946	1
REACTOME_PURINE_METABOLISM	27	-0.334811	-0.962918	0.530655	1
PID_AURORA_B_PATHWAY	35	-0.32768	-0.962892	0.469786	1
REACTOME_ADP_SIGNALLING_THROUGH_P2RY1	19	-0.332263	-0.962886	0.493384	1
KEGG_ETHER_LIPID_METABOLISM	21	-0.288553	-0.962069	0.530738	1
REACTOME_MITOTIC_M_M_G1_PHASES	159	-0.264276	-0.960818	0.491936	1
PID_SYNDECAN_1_PATHWAY	24	-0.295669	-0.957885	0.517382	1
BIOCARTA_TH1TH2_PATHWAY	15	-0.337772	-0.955949	0.496932	1
NABA_MATRISOME_ASSOCIATED	283	-0.211922	-0.954434	0.498069	1
BIOCARTA_RHO_PATHWAY	29	-0.329267	-0.949705	0.516832	1
KEGG_GLYCOLYSIS_GLUCONEOGENESIS	46	-0.289656	-0.949578	0.530738	1
KEGG_CELL_ADHESION_MOLECULES_CAMS	85	-0.236755	-0.9462	0.517308	1
REACTOME_CLASS_B_2_SECRETIN_FAMILY_RECEPTORS	35	-0.272478	-0.945147	0.541339	1
REACTOME_METABOLISM_OF_PROTEINS	365	-0.240395	-0.94097	0.527721	1
KEGG_CARDIAC_MUSCLE_CONTRACTION	37	-0.348149	-0.939633	0.533058	1
KEGG_HUNTINGTONS_DISEASE	144	-0.282234	-0.938148	0.538136	1
REACTOME_SIGNALING_BY_ERBB4	65	-0.228341	-0.934861	0.531128	1
KEGG_NOD_LIKE_RECEPTOR_SIGNALING_PATHWAY	49	-0.274802	-0.929456	0.545055	1
REACTOME_RNA_POL_III_TRANSCRIPTION	30	-0.257273	-0.928631	0.552301	1
BIOCARTA_PTDINS_PATHWAY	19	-0.306314	-0.926655	0.560878	1
REACTOME_G1_S_TRANSITION	99	-0.29674	-0.922705	0.538947	1
REACTOME_TRANSLATION	148	-0.302997	-0.921656	0.53012	1
PID_SYNDECAN_2_PATHWAY	24	-0.291794	-0.921006	0.562887	1
REACTOME_CELL_CYCLE_MITOTIC	282	-0.232927	-0.918966	0.521472	1
REACTOME_MYOGENESIS	16	-0.307515	-0.918439	0.587174	1
KEGG_CELL_CYCLE	105	-0.243261	-0.916993	0.54906	1
KEGG_DORSO_VENTRAL_AXIS_FORMATION	17	-0.343278	-0.916632	0.565032	1
PID_FOXM1_PATHWAY	30	-0.310867	-0.914498	0.549696	1
REACTOME_M_G1_TRANSITION	71	-0.294914	-0.913581	0.561331	1
REACTOME_INTERFERON_GAMMA_SIGNALING	56	-0.352067	-0.911324	0.579158	1
PID_ARF6_TRAFFICKING_PATHWAY	40	-0.254855	-0.909898	0.592668	1
REACTOME_GLUTATHIONE_CONJUGATION	18	-0.321202	-0.909311	0.584337	1
PID_A6B1_A6B4_INTEGRIN_PATHWAY	39	-0.245529	-0.905162	0.606855	1
REACTOME_DOUBLE_STRAND_BREAK_REPAIR	19	-0.294807	-0.903428	0.59375	1
REACTOME_EXTRACELLULAR_MATRIX_ORGANIZATION	35	-0.256745	-0.902673	0.592369	1
REACTOME_SULFUR_AMINO_ACID_METABOLISM	20	-0.279793	-0.901419	0.626223	1
NABA_BASEMENT_MEMBRANES	18	-0.306224	-0.900984	0.584867	1
KEGG_PRION_DISEASES	25	-0.305047	-0.896271	0.616352	1
REACTOME_MITOTIC_PROMETAPHASE	84	-0.237746	-0.895085	0.598802	1
REACTOME_PI3K_CASCADE	45	-0.236725	-0.893672	0.652174	1
REACTOME_FRS2_MEDIATED_CASCADE	19	-0.302769	-0.892317	0.631466	1
BIOCARTA_CCR3_PATHWAY	18	-0.321751	-0.891397	0.592975	1
REACTOME_ASSEMBLY_OF_THE_PRE_REPLICATIVE_COMPLEX	57	-0.308576	-0.889404	0.570231	1
KEGG_RNA_DEGRADATION	52	-0.245245	-0.884713	0.647826	1
REACTOME_DEADENYLATION_OF_MRNA	17	-0.298822	-0.883623	0.600418	1
REACTOME_METABOLISM_OF_CARBOHYDRATES	172	-0.20547	-0.882552	0.626747	1
REACTOME_PI_3K_CASCADE	33	-0.25831	-0.880999	0.621302	1
REACTOME_G_ALPHA_Q_SIGNALLING_EVENTS	82	-0.21271	-0.877907	0.7	1
REACTOME_GLOBAL_GENOMIC_NER_GG_NER	33	-0.24396	-0.87548	0.651822	1
REACTOME_IMMUNOREGULATORY_INTERACTIONS_BETWEEN_A_LYMPHOID_AND_A_NON_LYMPHOID_CELL	57	-0.259491	-0.87523	0.59499	1
REACTOME_APC_C_CDC20_MEDIATED_DEGRADATION_OF_CYCLIN_B	16	-0.310289	-0.87452	0.608081	1
REACTOME_PROSTACYCLIN_SIGNALLING_THROUGH_PROSTACYCLIN_RECEPTOR	15	-0.311103	-0.873374	0.631985	1
REACTOME_G_ALPHA1213_SIGNALLING_EVENTS	55	-0.231266	-0.867996	0.654369	1
KEGG_RNA_POLYMERASE	27	-0.256793	-0.866662	0.633621	1
REACTOME_RNA_POL_II_TRANSCRIPTION	90	-0.215389	-0.866386	0.656842	1
KEGG_PYRUVATE_METABOLISM	34	-0.265373	-0.861925	0.623431	1
REACTOME_HEPARAN_SULFATE_HEPARIN_HS_GAG_METABOLISM	31	-0.260784	-0.858149	0.642994	1
KEGG_BLADDER_CANCER	33	-0.241264	-0.85394	0.685598	1
REACTOME_GLUCAGON_TYPE_LIGAND_RECEPTORS	16	-0.287499	-0.853851	0.662745	1
KEGG_PATHWAYS_IN_CANCER	232	-0.173763	-0.852248	0.829703	1
REACTOME_THROMBOXANE_SIGNALLING_THROUGH_TP_RECEPTOR	17	-0.293281	-0.851562	0.642308	1
BIOCARTA_CARM_ER_PATHWAY	28	-0.278035	-0.850927	0.646296	1
REACTOME_NEGATIVE_REGULATORS_OF_RIG_I_MDA5_SIGNALING	28	-0.249194	-0.850482	0.688284	1
BIOCARTA_WNT_PATHWAY	21	-0.258748	-0.848257	0.697318	1
REACTOME_PRE_NOTCH_EXPRESSION_AND_PROCESSING	38	-0.224498	-0.845552	0.748106	1
PID_BCR_5PATHWAY	64	-0.212608	-0.84317	0.723197	1
PID_ATF2_PATHWAY	46	-0.227058	-0.842833	0.712575	1
REACTOME_ACTIVATED_NOTCH1_TRANSMITS_SIGNAL_TO_THE_NUCLEUS	20	-0.273491	-0.84236	0.650099	1
REACTOME_DESTABILIZATION_OF_MRNA_BY_KSRP	17	-0.304313	-0.842044	0.645833	1
PID_P53_DOWNSTREAM_PATHWAY	112	-0.19245	-0.840959	0.766529	1
REACTOME_RNA_POL_III_TRANSCRIPTION_INITIATION_FROM_TYPE_2_PROMOTER	20	-0.276735	-0.838361	0.663067	1
BIOCARTA_ALK_PATHWAY	22	-0.252806	-0.837435	0.701581	1
REACTOME_DOWNSTREAM_SIGNALING_EVENTS_OF_B_CELL_RECEPTOR_BCR	88	-0.233584	-0.83456	0.652632	1
REACTOME_SEMAPHORIN_INTERACTIONS	50	-0.24306	-0.83243	0.664016	1
BIOCARTA_CASPASE_PATHWAY	22	-0.28033	-0.831522	0.673036	1
KEGG_GLYCEROPHOSPHOLIPID_METABOLISM	52	-0.237747	-0.83114	0.706564	1
REACTOME_SYNTHESIS_OF_PA	18	-0.268002	-0.828214	0.739837	1
PID_PS1_PATHWAY	37	-0.241725	-0.826651	0.716904	1
KEGG_UBIQUITIN_MEDIATED_PROTEOLYSIS	123	-0.183826	-0.82392	0.809717	1
REACTOME_METABOLISM_OF_VITAMINS_AND_COFACTORS	40	-0.233459	-0.823567	0.740343	1
REACTOME_TRANSCRIPTION_COUPLED_NER_TC_NER	42	-0.234327	-0.822958	0.700205	1
PID_ATM_PATHWAY	33	-0.231261	-0.822606	0.764948	1
REACTOME_G_PROTEIN_ACTIVATION	19	-0.278655	-0.816885	0.675573	1
PID_INTEGRIN3_PATHWAY	31	-0.241961	-0.816085	0.73823	1
REACTOME_TRANS_GOLGI_NETWORK_VESICLE_BUDDING	55	-0.239805	-0.815932	0.673469	1
REACTOME_CELL_CYCLE	342	-0.199811	-0.815137	0.653689	1
REACTOME_INNATE_IMMUNE_SYSTEM	193	-0.218126	-0.81401	0.690763	1
REACTOME_MITOCHONDRIAL_TRNA_AMINOACYLATION	21	-0.284106	-0.812808	0.711656	1
KEGG_GLYCOSYLPHOSPHATIDYLINOSITOL_GPI_ANCHOR_BIOSYNTHESIS	23	-0.240025	-0.809381	0.788136	1
REACTOME_RNA_POL_II_PRE_TRANSCRIPTION_EVENTS	58	-0.211699	-0.808506	0.754678	1
REACTOME_CROSS_PRESENTATION_OF_SOLUBLE_EXOGENOUS_ANTIGENS_ENDOSOMES	44	-0.313178	-0.808444	0.621118	1
KEGG_CALCIUM_SIGNALING_PATHWAY	86	-0.182634	-0.807411	0.874227	1
REACTOME_ANTIGEN_PROCESSING_CROSS_PRESENTATION	68	-0.291145	-0.803977	0.651805	1
KEGG_RIG_I_LIKE_RECEPTOR_SIGNALING_PATHWAY	46	-0.220111	-0.803153	0.768085	1
REACTOME_MITOTIC_G1_G1_S_PHASES	121	-0.241861	-0.800693	0.678647	1
REACTOME_ACTIVATED_AMPK_STIMULATES_FATTY_ACID_OXIDATION_IN_MUSCLE	16	-0.268366	-0.797651	0.766129	1
REACTOME_SEMA4D_IN_SEMAPHORIN_SIGNALING	25	-0.263299	-0.79647	0.730845	1
PID_EPHB_FWD_PATHWAY	32	-0.240783	-0.795895	0.772819	1
KEGG_ONE_CARBON_POOL_BY_FOLATE	15	-0.271001	-0.794759	0.723608	1
REACTOME_NUCLEOTIDE_BINDING_DOMAIN_LEUCINE_RICH_REPEAT_CONTAINING_RECEPTOR_NLR_SIGNALING_PATHWAYS	42	-0.234122	-0.794568	0.729387	1
REACTOME_G_PROTEIN_BETA_GAMMA_SIGNALLING	23	-0.267263	-0.794318	0.722936	1
REACTOME_PKB_MEDIATED_EVENTS	24	-0.254285	-0.793817	0.745798	1
REACTOME_APC_C_CDH1_MEDIATED_DEGRADATION_OF_CDC20_AND_OTHER_APC_C_CDH1_TARGETED_PROTEINS_IN_LATE_MITOSIS_EARLY_G1	62	-0.267805	-0.792949	0.659836	1
REACTOME_BIOLOGICAL_OXIDATIONS	62	-0.224983	-0.789663	0.763527	1
REACTOME_3_UTR_MEDIATED_TRANSLATIONAL_REGULATION	107	-0.269125	-0.784441	0.646465	1
REACTOME_ACTIVATION_OF_KAINATE_RECEPTORS_UPON_GLUTAMATE_BINDING	22	-0.247205	-0.78159	0.761719	1
REACTOME_ADAPTIVE_IMMUNE_SYSTEM	461	-0.175539	-0.78147	0.826804	1
BIOCARTA_CELLCYCLE_PATHWAY	20	-0.305018	-0.779759	0.708333	1
BIOCARTA_ARAP_PATHWAY	16	-0.270736	-0.779683	0.755647	1
REACTOME_GOLGI_ASSOCIATED_VESICLE_BIOGENESIS	48	-0.231333	-0.776987	0.77453	1
REACTOME_REGULATION_OF_MITOTIC_CELL_CYCLE	73	-0.248297	-0.77672	0.689162	1
REACTOME_ORC1_REMOVAL_FROM_CHROMATIN	58	-0.276492	-0.776204	0.663883	1
REACTOME_PROCESSING_OF_CAPPED_INTRONLESS_PRE_MRNA	21	-0.270232	-0.775613	0.753219	1
PID_TRKR_PATHWAY	45	-0.210775	-0.7737	0.833333	1
REACTOME_DIABETES_PATHWAYS	105	-0.21294	-0.773567	0.776	1
REACTOME_SPHINGOLIPID_DE_NOVO_BIOSYNTHESIS	20	-0.222335	-0.771234	0.810101	1
REACTOME_DEVELOPMENTAL_BIOLOGY	258	-0.168508	-0.770842	0.892713	1
REACTOME_LIPOPROTEIN_METABOLISM	15	-0.279197	-0.769187	0.753425	1
KEGG_DRUG_METABOLISM_OTHER_ENZYMES	20	-0.276135	-0.76847	0.725207	1
KEGG_NUCLEOTIDE_EXCISION_REPAIR	42	-0.19671	-0.768063	0.850202	1
REACTOME_ACTIVATION_OF_THE_MRNA_UPON_BINDING_OF_THE_CAP_BINDING_COMPLEX_AND_EIFS_AND_SUBSEQUENT_BINDING_TO_43S	59	-0.261936	-0.768027	0.691511	1
KEGG_N_GLYCAN_BIOSYNTHESIS	42	-0.243071	-0.767898	0.769841	1
REACTOME_SIGNALING_BY_NOTCH	82	-0.18152	-0.764872	0.866667	1
REACTOME_CLASS_I_MHC_MEDIATED_ANTIGEN_PROCESSING_PRESENTATION	213	-0.194281	-0.764148	0.766454	1
KEGG_ALANINE_ASPARTATE_AND_GLUTAMATE_METABOLISM	22	-0.249043	-0.763656	0.802875	1
REACTOME_REGULATION_OF_INSULIN_SECRETION_BY_GLUCAGON_LIKE_PEPTIDE1	24	-0.236842	-0.763574	0.809524	1
REACTOME_P53_INDEPENDENT_G1_S_DNA_DAMAGE_CHECKPOINT	48	-0.278246	-0.763204	0.693277	1
REACTOME_UNFOLDED_PROTEIN_RESPONSE	73	-0.222561	-0.759658	0.768482	1
PID_FRA_PATHWAY	21	-0.261388	-0.75898	0.772455	1
PID_PLK1_PATHWAY	40	-0.243138	-0.758702	0.757202	1
REACTOME_PYRIMIDINE_METABOLISM	18	-0.254177	-0.758413	0.796296	1
REACTOME_INSULIN_RECEPTOR_SIGNALLING_CASCADE	59	-0.179383	-0.758057	0.905263	1
SIG_REGULATION_OF_THE_ACTIN_CYTOSKELETON_BY_RHO_GTPASES	23	-0.285737	-0.756858	0.723404	1
BIOCARTA_ACTINY_PATHWAY	17	-0.28883	-0.756585	0.739479	1
KEGG_RIBOSOME	84	-0.281416	-0.750439	0.679592	1
REACTOME_BIOSYNTHESIS_OF_THE_N_GLYCAN_PRECURSOR_DOLICHOL_LIPID_LINKED_OLIGOSACCHARIDE_LLO_AND_TRANSFER_TO_A_NASCENT_PROTEIN	26	-0.256776	-0.74973	0.760915	1
SIG_CHEMOTAXIS	36	-0.216864	-0.746421	0.82549	1
KEGG_ALLOGRAFT_REJECTION	31	-0.275842	-0.746353	0.733475	1
REACTOME_CYCLIN_E_ASSOCIATED_EVENTS_DURING_G1_S_TRANSITION_	63	-0.267773	-0.745095	0.714588	1
PID_PI3KCI_AKT_PATHWAY	30	-0.236596	-0.744865	0.803089	1
REACTOME_PHOSPHOLIPID_METABOLISM	139	-0.176504	-0.743697	0.882235	1
KEGG_PYRIMIDINE_METABOLISM	85	-0.175105	-0.742094	0.928571	1
KEGG_GLYCOSAMINOGLYCAN_BIOSYNTHESIS_HEPARAN_SULFATE	16	-0.252899	-0.74193	0.808795	1
REACTOME_P53_DEPENDENT_G1_DNA_DAMAGE_RESPONSE	53	-0.259088	-0.740804	0.721414	1
REACTOME_NUCLEOTIDE_EXCISION_REPAIR	48	-0.202353	-0.740591	0.834343	1
REACTOME_PHOSPHORYLATION_OF_CD3_AND_TCR_ZETA_CHAINS	15	-0.277821	-0.739947	0.785859	1
REACTOME_RNA_POL_III_TRANSCRIPTION_INITIATION_FROM_TYPE_3_PROMOTER	24	-0.234138	-0.739641	0.829741	1
REACTOME_ANTIVIRAL_MECHANISM_BY_IFN_STIMULATED_GENES	63	-0.190869	-0.736911	0.868365	1
REACTOME_BASIGIN_INTERACTIONS	19	-0.240544	-0.734441	0.859961	1
KEGG_SNARE_INTERACTIONS_IN_VESICULAR_TRANSPORT	31	-0.230232	-0.733384	0.84114	1
REACTOME_SCFSKP2_MEDIATED_DEGRADATION_OF_P27_P21	54	-0.267948	-0.731587	0.71097	1
PID_RB_1PATHWAY	57	-0.191836	-0.731316	0.88189	1
REACTOME_SIGNAL_AMPLIFICATION	24	-0.251826	-0.726672	0.815029	1
REACTOME_PEPTIDE_CHAIN_ELONGATION	86	-0.270815	-0.725833	0.699588	1
REACTOME_CYTOKINE_SIGNALING_IN_IMMUNE_SYSTEM	222	-0.19853	-0.724763	0.805611	1
REACTOME_SPHINGOLIPID_METABOLISM	43	-0.209272	-0.722908	0.838115	1
REACTOME_O_LINKED_GLYCOSYLATION_OF_MUCINS	26	-0.215794	-0.72149	0.855422	1
REACTOME_ASSOCIATION_OF_TRIC_CCT_WITH_TARGET_PROTEINS_DURING_BIOSYNTHESIS	24	-0.227234	-0.721444	0.862661	1
PID_IL8_CXCR1_PATHWAY	24	-0.280197	-0.719812	0.76	1
REACTOME_RESPONSE_TO_ELEVATED_PLATELET_CYTOSOLIC_CA2_	67	-0.22725	-0.719504	0.780198	1
KEGG_GLYCOSAMINOGLYCAN_DEGRADATION	16	-0.278337	-0.717411	0.800797	1
REACTOME_AUTODEGRADATION_OF_THE_E3_UBIQUITIN_LIGASE_COP1	47	-0.257921	-0.716636	0.749478	1
REACTOME_FORMATION_OF_THE_TERNARY_COMPLEX_AND_SUBSEQUENTLY_THE_43S_COMPLEX	50	-0.261357	-0.713866	0.739754	1
REACTOME_CDK_MEDIATED_PHOSPHORYLATION_AND_REMOVAL_OF_CDC6	46	-0.259352	-0.70844	0.75	1
BIOCARTA_G1_PATHWAY	22	-0.23047	-0.707491	0.828921	1
BIOCARTA_PGC1A_PATHWAY	17	-0.227884	-0.705036	0.880808	1
REACTOME_RNA_POL_II_TRANSCRIPTION_PRE_INITIATION_AND_PROMOTER_OPENING	39	-0.210212	-0.700508	0.89117	1
REACTOME_SCF_BETA_TRCP_MEDIATED_DEGRADATION_OF_EMI1	49	-0.252089	-0.699483	0.73904	1
KEGG_SYSTEMIC_LUPUS_ERYTHEMATOSUS	86	-0.228328	-0.699448	0.766798	1
PID_IL8_CXCR2_PATHWAY	30	-0.266965	-0.699446	0.779141	1
REACTOME_METABOLISM_OF_NUCLEOTIDES	60	-0.206283	-0.698666	0.836439	1
REACTOME_INHIBITION_OF_THE_PROTEOLYTIC_ACTIVITY_OF_APC_C_REQUIRED_FOR_THE_ONSET_OF_ANAPHASE_BY_MITOTIC_SPINDLE_CHECKPOINT_COMPONENTS	16	-0.241808	-0.698437	0.847222	1
REACTOME_REGULATION_OF_APOPTOSIS	52	-0.23932	-0.698203	0.761317	1
REACTOME_INFLUENZA_VIRAL_RNA_TRANSCRIPTION_AND_REPLICATION	102	-0.243794	-0.698051	0.754098	1
REACTOME_FORMATION_OF_THE_HIV1_EARLY_ELONGATION_COMPLEX	33	-0.200469	-0.693159	0.892783	1
BIOCARTA_TEL_PATHWAY	15	-0.252971	-0.689914	0.858896	1
PID_TOLL_ENDOGENOUS_PATHWAY	21	-0.271976	-0.687869	0.800839	1
REACTOME_APC_C_CDC20_MEDIATED_DEGRADATION_OF_MITOTIC_PROTEINS	62	-0.232248	-0.685703	0.780793	1
REACTOME_REGULATION_OF_ORNITHINE_DECARBOXYLASE_ODC	47	-0.258754	-0.682767	0.760331	1
REACTOME_AUTODEGRADATION_OF_CDH1_BY_CDH1_APC_C	55	-0.234988	-0.6826	0.792453	1
KEGG_THYROID_CANCER	23	-0.216537	-0.682084	0.91	1
REACTOME_FATTY_ACYL_COA_BIOSYNTHESIS	16	-0.232407	-0.682002	0.882235	1
KEGG_GNRH_SIGNALING_PATHWAY	67	-0.174245	-0.675025	0.938525	1
REACTOME_CDT1_ASSOCIATION_WITH_THE_CDC6_ORC_ORIGIN_COMPLEX	48	-0.241897	-0.673202	0.778926	1
REACTOME_DARPP_32_EVENTS	21	-0.20942	-0.671633	0.897751	1
KEGG_LONG_TERM_POTENTIATION	43	-0.184398	-0.670222	0.94926	1
KEGG_PROTEASOME	43	-0.259684	-0.669512	0.753165	1
PID_RAC1_PATHWAY	49	-0.219714	-0.668691	0.84493	1
BIOCARTA_CDC42RAC_PATHWAY	15	-0.281295	-0.66786	0.834382	1
REACTOME_FORMATION_OF_RNA_POL_II_ELONGATION_COMPLEX_	43	-0.181572	-0.666495	0.926625	1
KEGG_LYSOSOME	111	-0.200371	-0.666366	0.820988	1
PID_WNT_SIGNALING_PATHWAY	15	-0.220892	-0.665456	0.89485	1
REACTOME_ER_PHAGOSOME_PATHWAY	56	-0.238747	-0.661859	0.789144	1
BIOCARTA_MYOSIN_PATHWAY	27	-0.216517	-0.661571	0.891784	0.998941
KEGG_TYROSINE_METABOLISM	20	-0.204724	-0.661524	0.910537	0.995922
KEGG_NICOTINATE_AND_NICOTINAMIDE_METABOLISM	15	-0.241609	-0.661285	0.884	0.993142
REACTOME_GLYCOSPHINGOLIPID_METABOLISM	23	-0.239813	-0.661071	0.825726	0.990346
REACTOME_GENERATION_OF_SECOND_MESSENGER_MOLECULES	26	-0.213741	-0.65821	0.901515	0.990293
PID_LKB1_PATHWAY	38	-0.187634	-0.656724	0.929825	0.988883
REACTOME_METABOLISM_OF_MRNA	206	-0.186226	-0.655571	0.825651	0.987072
REACTOME_FORMATION_OF_TRANSCRIPTION_COUPLED_NER_TC_NER_REPAIR_COMPLEX	27	-0.202845	-0.653524	0.911523	0.986165
PID_INTEGRIN2_PATHWAY	22	-0.213621	-0.646187	0.900935	0.990663
REACTOME_SIGNALLING_TO_RAS	23	-0.212405	-0.643541	0.911205	0.990298
REACTOME_APC_CDC20_MEDIATED_DEGRADATION_OF_NEK2A	19	-0.215512	-0.640802	0.905622	0.989931
REACTOME_PPARA_ACTIVATES_GENE_EXPRESSION	79	-0.162512	-0.638638	0.969072	0.988995
REACTOME_TRANSCRIPTIONAL_REGULATION_OF_WHITE_ADIPOCYTE_DIFFERENTIATION	61	-0.168611	-0.630222	0.964135	0.99359
REACTOME_ACTIVATION_OF_NF_KAPPAB_IN_B_CELLS	61	-0.210471	-0.624023	0.856838	0.996004
REACTOME_VIF_MEDIATED_DEGRADATION_OF_APOBEC3G	49	-0.232333	-0.620936	0.829787	0.99555
KEGG_SPHINGOLIPID_METABOLISM	29	-0.188637	-0.612598	0.957143	0.999199
REACTOME_ACTIVATION_OF_CHAPERONE_GENES_BY_XBP1S	43	-0.199375	-0.608986	0.913793	0.99887
REACTOME_MITOTIC_G2_G2_M_PHASES	65	-0.161051	-0.608961	0.978858	0.995971
REACTOME_DESTABILIZATION_OF_MRNA_BY_AUF1_HNRNP_D0	50	-0.219851	-0.608477	0.85138	0.993375
BIOCARTA_AGR_PATHWAY	23	-0.209815	-0.607041	0.923237	0.991572
PID_HNF3A_PATHWAY	29	-0.174109	-0.601169	0.98	0.992805
REACTOME_NONSENSE_MEDIATED_DECAY_ENHANCED_BY_THE_EXON_JUNCTION_COMPLEX	105	-0.194564	-0.593939	0.843177	0.994615
REACTOME_LYSOSOME_VESICLE_BIOGENESIS	22	-0.206436	-0.592206	0.93837	0.992967
REACTOME_SIGNALING_BY_WNT	61	-0.200818	-0.590829	0.889362	0.990968
PID_P73PATHWAY	66	-0.152114	-0.58062	0.989316	0.994012
REACTOME_INSULIN_SYNTHESIS_AND_PROCESSING	16	-0.209532	-0.579824	0.941296	0.99167
REACTOME_REGULATION_OF_INSULIN_SECRETION	55	-0.152856	-0.578413	0.982143	0.989593
REACTOME_METABOLISM_OF_RNA	247	-0.155799	-0.577693	0.939638	0.987156
BIOCARTA_PPARA_PATHWAY	48	-0.156624	-0.574164	0.99044	0.98631
REACTOME_REGULATION_OF_KIT_SIGNALING	15	-0.224255	-0.573839	0.929368	0.983698
PID_NCADHERIN_PATHWAY	25	-0.168453	-0.573515	0.988142	0.981108
BIOCARTA_EIF_PATHWAY	16	-0.206237	-0.572247	0.958763	0.978999
REACTOME_INFLUENZA_LIFE_CYCLE	134	-0.174868	-0.570732	0.902637	0.976969
PID_INSULIN_GLUCOSE_PATHWAY	19	-0.171737	-0.56389	0.980732	0.977933
PID_P38_ALPHA_BETA_DOWNSTREAM_PATHWAY	36	-0.16469	-0.562916	0.98998	0.97573
REACTOME_TRAF6_MEDIATED_IRF7_ACTIVATION	15	-0.23818	-0.548577	0.922449	0.979581
REACTOME_ABORTIVE_ELONGATION_OF_HIV1_TRANSCRIPT_IN_THE_ABSENCE_OF_TAT	23	-0.158796	-0.477369	0.99375	0.997825
PID_INTEGRIN_A4B1_PATHWAY	26	-0.149646	-0.466469	0.994186	0.996881
REACTOME_LOSS_OF_NLP_FROM_MITOTIC_CENTROSOMES	45	-0.122064	-0.440476	1	0.9976
REACTOME_SYNTHESIS_OF_GLYCOSYLPHOSPHATIDYLINOSITOL_GPI	16	-0.139458	-0.416846	1	0.996877
