# Supplementary material for: The PBMC transcriptome profile after intake of oxidized versus high-quality fish oil: an explorative study in healthy subjects
Source: Genes Nutr. 2016 May 31;11:16. doi: 10.1186/s12263-016-0530-6 (PMC4968435; doi:10.1186/s12263-016-0530-6)
Supplement: Additional file 3: Table S3. — GSEA analyses applied on the genes defined as expressed in PBMCs (21,236) for comparison of the transcriptome profile between the two groups oxFO vs FO. Gene sets in the C5 bp collection were used. ES enrichment score, NES normalized enrichment score. (XLSX 25 kb) [file 12263_2016_530_MOESM3_ESM.xlsx]

## Sheet: gsea_report_for_oxFO_vs_FO
Supplemental Table S3. GSEA analyses applied on the genes defined as expressed in PBMCs (21 236) for comparison of the transcriptome profile between the two groups oxFO vs FO. Gene sets in the C5 bp collection were used. ES: Enrichment score; NES: Normalized enrichment score
Name of Gene set (C5 bp)	SIZE	ES	NES	NOM p-val	FDR q-val
PROTEIN_SECRETION	24	-0.619096	-1.83874	0.0019685	0.268507
AMINO_ACID_DERIVATIVE_METABOLIC_PROCESS	16	-0.562399	-1.71126	0.00399202	0.587163
DETECTION_OF_STIMULUS	16	-0.595342	-1.69859	0.0155945	0.443648
CELLULAR_CARBOHYDRATE_CATABOLIC_PROCESS	15	-0.592576	-1.5297	0.0700389	1
CARBOHYDRATE_CATABOLIC_PROCESS	15	-0.592576	-1.5297	0.0700389	1
ORGANELLE_LOCALIZATION	20	-0.480627	-1.50011	0.0499002	1
HEART_DEVELOPMENT	18	-0.483324	-1.49394	0.0497925	1
GLUCOSE_METABOLIC_PROCESS	23	-0.501788	-1.46324	0.0725806	1
CELLULAR_CARBOHYDRATE_METABOLIC_PROCESS	88	-0.413282	-1.44963	0.0720165	1
HETEROCYCLE_METABOLIC_PROCESS	23	-0.526337	-1.43407	0.103448	1
REGULATION_OF_PROTEIN_SECRETION	16	-0.477863	-1.40588	0.0900196	1
SENSORY_PERCEPTION	76	-0.319372	-1.40576	0.0223124	1
AMINE_TRANSPORT	23	-0.418273	-1.38231	0.106918	1
AROMATIC_COMPOUND_METABOLIC_PROCESS	20	-0.503019	-1.37929	0.119588	1
DOUBLE_STRAND_BREAK_REPAIR	19	-0.47394	-1.35696	0.124748	1
INDUCTION_OF_APOPTOSIS_BY_INTRACELLULAR_SIGNALS	22	-0.409959	-1.35647	0.100971	1
MONOCARBOXYLIC_ACID_METABOLIC_PROCESS	61	-0.353154	-1.34058	0.0989691	1
CELLULAR_LIPID_CATABOLIC_PROCESS	22	-0.404179	-1.31641	0.141153	1
ER_TO_GOLGI_VESICLE_MEDIATED_TRANSPORT	16	-0.472716	-1.30909	0.151456	1
AMINE_METABOLIC_PROCESS	99	-0.348106	-1.30704	0.155102	1
ELECTRON_TRANSPORT_GO_0006118	33	-0.417039	-1.30243	0.15261	1
FATTY_ACID_METABOLIC_PROCESS	49	-0.349205	-1.28557	0.131579	1
CARBOXYLIC_ACID_METABOLIC_PROCESS	130	-0.315388	-1.27305	0.139113	1
CARBOHYDRATE_BIOSYNTHETIC_PROCESS	32	-0.38964	-1.26561	0.167715	1
LIPID_CATABOLIC_PROCESS	23	-0.381861	-1.26217	0.157791	1
CELLULAR_RESPIRATION	19	-0.500234	-1.24971	0.248532	1
ORGANIC_ACID_METABOLIC_PROCESS	132	-0.309535	-1.24921	0.166667	1
ORGAN_MORPHOGENESIS	82	-0.300488	-1.24865	0.112676	1
IMMUNE_EFFECTOR_PROCESS	24	-0.424661	-1.24646	0.211382	1
AMINO_ACID_AND_DERIVATIVE_METABOLIC_PROCESS	73	-0.326059	-1.22961	0.184426	1
CARBOHYDRATE_METABOLIC_PROCESS	118	-0.326815	-1.22793	0.209256	1
DNA_DEPENDENT_DNA_REPLICATION	42	-0.323287	-1.20543	0.208502	1
GENERATION_OF_PRECURSOR_METABOLITES_AND_ENERGY	83	-0.316923	-1.18841	0.256619	1
PIGMENT_METABOLIC_PROCESS	15	-0.457712	-1.18732	0.265957	1
AEROBIC_RESPIRATION	15	-0.51657	-1.18335	0.304264	1
ALCOHOL_METABOLIC_PROCESS	63	-0.324024	-1.1693	0.245436	1
SYSTEM_PROCESS	233	-0.258198	-1.15789	0.235772	1
RESPONSE_TO_HORMONE_STIMULUS	27	-0.341467	-1.15193	0.247423	1
HORMONE_METABOLIC_PROCESS	18	-0.350452	-1.14457	0.258	1
NITROGEN_COMPOUND_METABOLIC_PROCESS	112	-0.29828	-1.13799	0.281746	1
MONOVALENT_INORGANIC_CATION_TRANSPORT	33	-0.351441	-1.11831	0.310838	1
POSITIVE_REGULATION_OF_TRANSLATION	22	-0.353372	-1.11624	0.327345	1
COFACTOR_METABOLIC_PROCESS	48	-0.375676	-1.10602	0.36345	1
PROTEIN_LOCALIZATION	176	-0.235041	-1.10568	0.270059	1
PROTEIN_AMINO_ACID_N_LINKED_GLYCOSYLATION	22	-0.349971	-1.10067	0.329365	1
DNA_RECOMBINATION	37	-0.293796	-1.0976	0.299807	1
NEGATIVE_REGULATION_OF_APOPTOSIS	127	-0.259486	-1.08335	0.319328	1
NEGATIVE_REGULATION_OF_PROGRAMMED_CELL_DEATH	127	-0.259486	-1.08335	0.319328	1
NEUROLOGICAL_SYSTEM_PROCESS	144	-0.236167	-1.08041	0.324324	1
DNA_INTEGRITY_CHECKPOINT	19	-0.329294	-1.0795	0.351515	1
NEGATIVE_REGULATION_OF_CELL_DIFFERENTIATION	15	-0.345132	-1.07932	0.350775	1
SECRETION_BY_CELL	89	-0.270809	-1.07366	0.340952	1
ESTABLISHMENT_OF_PROTEIN_LOCALIZATION	158	-0.239501	-1.07199	0.325911	1
LIPID_BIOSYNTHETIC_PROCESS	73	-0.277516	-1.06056	0.381526	1
COFACTOR_BIOSYNTHETIC_PROCESS	21	-0.365612	-1.05866	0.406452	1
SECRETION	113	-0.250487	-1.05602	0.364839	1
TRANSCRIPTION_FROM_RNA_POLYMERASE_III_PROMOTER	18	-0.329795	-1.05595	0.363445	1
AMINO_ACID_METABOLIC_PROCESS	58	-0.301722	-1.05141	0.37827	1
CELLULAR_HOMEOSTASIS	83	-0.266555	-1.05071	0.377871	1
REGULATION_OF_TRANSLATIONAL_INITIATION	27	-0.366732	-1.04669	0.410101	1
ENERGY_DERIVATION_BY_OXIDATION_OF_ORGANIC_COMPOUNDS	30	-0.304729	-1.04106	0.402751	1
AMINO_ACID_TRANSPORT	18	-0.329662	-1.04085	0.393638	1
PROTEIN_FOLDING	51	-0.33375	-1.0373	0.437624	1
SECONDARY_METABOLIC_PROCESS	20	-0.338997	-1.03535	0.394068	1
ADAPTIVE_IMMUNE_RESPONSE_GO_0002460	17	-0.346632	-1.03461	0.400383	1
ANTI_APOPTOSIS	101	-0.259196	-1.03419	0.411885	1
ANATOMICAL_STRUCTURE_MORPHOGENESIS	208	-0.220787	-1.03304	0.388309	1
COENZYME_METABOLIC_PROCESS	33	-0.367058	-1.03269	0.446939	1
ADAPTIVE_IMMUNE_RESPONSE	18	-0.343184	-1.027	0.395711	1
ION_HOMEOSTASIS	70	-0.277502	-1.02032	0.418219	1
REGULATION_OF_CELL_DIFFERENTIATION	33	-0.276888	-1.0173	0.431818	1
HOMEOSTATIC_PROCESS	125	-0.238679	-1.01351	0.411885	1
CELLULAR_BIOSYNTHETIC_PROCESS	258	-0.25578	-1.01292	0.436975	1
NEGATIVE_REGULATION_OF_DEVELOPMENTAL_PROCESS	152	-0.230323	-1.01291	0.433962	1
ACTIVATION_OF_PROTEIN_KINASE_ACTIVITY	20	-0.307558	-1.00939	0.448898	1
REGULATION_OF_APOPTOSIS	281	-0.222082	-1.00673	0.417671	1
REGULATION_OF_PROGRAMMED_CELL_DEATH	281	-0.222082	-1.00673	0.417671	1
INTERPHASE	59	-0.248132	-1.00192	0.472803	1
CHEMICAL_HOMEOSTASIS	85	-0.263538	-1.00092	0.461053	1
TRNA_METABOLIC_PROCESS	18	-0.337592	-0.998992	0.465839	1
VIRAL_GENOME_REPLICATION	16	-0.382143	-0.998744	0.466	1
CELL_DEVELOPMENT	429	-0.20841	-0.995535	0.440748	1
REGULATION_OF_SECRETION	21	-0.305908	-0.990026	0.466535	1
CELLULAR_RESPONSE_TO_STIMULUS	17	-0.31145	-0.983454	0.50501	1
VIRAL_INFECTIOUS_CYCLE	22	-0.347919	-0.983057	0.484787	1
APOPTOSIS_GO	355	-0.210337	-0.980113	0.465696	1
PROGRAMMED_CELL_DEATH	355	-0.210337	-0.980113	0.465696	1
RECEPTOR_MEDIATED_ENDOCYTOSIS	25	-0.306783	-0.978455	0.467836	1
SKELETAL_MUSCLE_DEVELOPMENT	16	-0.301162	-0.975121	0.483673	1
DNA_REPAIR	107	-0.221714	-0.974966	0.487903	1
CELLULAR_MACROMOLECULE_CATABOLIC_PROCESS	87	-0.268158	-0.973721	0.508065	1
MEMBRANE_ORGANIZATION_AND_BIOGENESIS	104	-0.229632	-0.969756	0.492424	1
REGULATION_OF_DEVELOPMENTAL_PROCESS	340	-0.209567	-0.968577	0.48643	1
POSITIVE_REGULATION_OF_DEVELOPMENTAL_PROCESS	172	-0.215121	-0.967926	0.494118	1
MACROMOLECULE_LOCALIZATION	194	-0.202351	-0.966692	0.524462	1
NEGATIVE_REGULATION_OF_TRANSPORT	15	-0.348107	-0.963935	0.492366	1
GOLGI_VESICLE_TRANSPORT	44	-0.263768	-0.963687	0.505769	1
ORGAN_DEVELOPMENT	296	-0.189936	-0.96176	0.542169	1
RESPONSE_TO_ENDOGENOUS_STIMULUS	166	-0.202253	-0.95694	0.54	1
POSITIVE_REGULATION_OF_RESPONSE_TO_STIMULUS	25	-0.278403	-0.954897	0.514735	1
REGULATION_OF_SMALL_GTPASE_MEDIATED_SIGNAL_TRANSDUCTION	15	-0.38318	-0.953235	0.540918	1
CELLULAR_CATABOLIC_PROCESS	167	-0.240145	-0.950542	0.545639	1
MACROMOLECULE_BIOSYNTHETIC_PROCESS	252	-0.223796	-0.950407	0.546012	1
NEGATIVE_REGULATION_OF_CELL_CYCLE	65	-0.214915	-0.94473	0.571154	1
CELLULAR_CATION_HOMEOSTASIS	56	-0.275984	-0.943751	0.536885	1
CATION_HOMEOSTASIS	57	-0.272385	-0.942771	0.543033	1
PROTEOLYSIS	136	-0.237601	-0.940799	0.557377	1
TRANSCRIPTION_INITIATION_FROM_RNA_POLYMERASE_II_PROMOTER	29	-0.281755	-0.940641	0.540206	1
DNA_DAMAGE_CHECKPOINT	16	-0.285968	-0.939603	0.565762	1
RESPONSE_TO_EXTRACELLULAR_STIMULUS	23	-0.281238	-0.934644	0.56998	1
CELLULAR_LOCALIZATION	298	-0.200562	-0.934371	0.581349	1
HUMORAL_IMMUNE_RESPONSE	20	-0.300442	-0.931428	0.585799	1
REGULATION_OF_ANATOMICAL_STRUCTURE_MORPHOGENESIS	15	-0.341192	-0.928811	0.565558	1
VIRAL_REPRODUCTIVE_PROCESS	25	-0.320472	-0.927398	0.542683	1
ACTIN_POLYMERIZATION_AND_OR_DEPOLYMERIZATION	18	-0.303522	-0.926419	0.573561	1
POSITIVE_REGULATION_OF_CELLULAR_PROTEIN_METABOLIC_PROCESS	48	-0.240238	-0.925059	0.605485	1
RESPONSE_TO_ORGANIC_SUBSTANCE	19	-0.274955	-0.924323	0.595142	1
NEGATIVE_REGULATION_OF_BIOSYNTHETIC_PROCESS	19	-0.291057	-0.923188	0.544574	1
BIOSYNTHETIC_PROCESS	367	-0.214407	-0.922743	0.576375	1
CHROMOSOME_SEGREGATION	27	-0.305933	-0.920526	0.531792	1
IMMUNE_SYSTEM_PROCESS	233	-0.20304	-0.920094	0.579654	1
INTERPHASE_OF_MITOTIC_CELL_CYCLE	54	-0.227209	-0.918985	0.631579	1
RESPONSE_TO_VIRUS	35	-0.286852	-0.914645	0.573171	1
ESTABLISHMENT_OF_CELLULAR_LOCALIZATION	287	-0.200662	-0.914416	0.611765	1
GROWTH	45	-0.237109	-0.909856	0.618952	1
NEGATIVE_REGULATION_OF_GROWTH	28	-0.255711	-0.903967	0.612121	1
ORGANIC_ACID_TRANSPORT	26	-0.276502	-0.897722	0.597302	1
CARBOXYLIC_ACID_TRANSPORT	26	-0.276502	-0.897722	0.597302	1
RAS_PROTEIN_SIGNAL_TRANSDUCTION	51	-0.248989	-0.896434	0.584711	1
INTRACELLULAR_PROTEIN_TRANSPORT	126	-0.20646	-0.896266	0.636183	1
RESPONSE_TO_BIOTIC_STIMULUS	81	-0.240065	-0.895108	0.61	1
MYELOID_CELL_DIFFERENTIATION	23	-0.26688	-0.894282	0.645283	1
RHO_PROTEIN_SIGNAL_TRANSDUCTION	26	-0.292506	-0.893591	0.580769	1
CELLULAR_LIPID_METABOLIC_PROCESS	176	-0.19544	-0.889732	0.669474	1
SYSTEM_DEVELOPMENT	431	-0.173811	-0.887468	0.753086	1
CATABOLIC_PROCESS	175	-0.221123	-0.886948	0.647658	1
MEMBRANE_FUSION	22	-0.303565	-0.886059	0.588235	0.995767
TRANSLATIONAL_INITIATION	35	-0.294573	-0.881702	0.601626	1
G_PROTEIN_COUPLED_RECEPTOR_PROTEIN_SIGNALING_PATHWAY	136	-0.217474	-0.880404	0.601961	0.997252
POSITIVE_REGULATION_OF_CELLULAR_COMPONENT_ORGANIZATION_AND_BIOGENESIS	28	-0.254803	-0.879217	0.670306	0.99365
PROTEIN_AMINO_ACID_LIPIDATION	22	-0.291291	-0.878803	0.662626	0.987863
LIPOPROTEIN_BIOSYNTHETIC_PROCESS	22	-0.291291	-0.878803	0.662626	0.980906
IMMUNE_RESPONSE	165	-0.211522	-0.876181	0.612403	0.981167
GLYCEROPHOSPHOLIPID_METABOLIC_PROCESS	41	-0.214881	-0.875947	0.694553	0.974975
LIPID_TRANSPORT	17	-0.319924	-0.874855	0.604082	0.97114
G_PROTEIN_SIGNALING_COUPLED_TO_CYCLIC_NUCLEOTIDE_SECOND_MESSENGER	34	-0.254742	-0.874638	0.631148	0.965077
HEMOPOIESIS	48	-0.228612	-0.871822	0.693712	0.965762
PROTEIN_TARGETING	94	-0.201231	-0.868763	0.711462	0.967338
HEMOPOIETIC_OR_LYMPHOID_ORGAN_DEVELOPMENT	49	-0.226504	-0.868315	0.696356	0.962057
VIRAL_REPRODUCTION	29	-0.287669	-0.867125	0.632735	0.958646
CELLULAR_PROTEIN_CATABOLIC_PROCESS	51	-0.252744	-0.8671	0.641584	0.952376
PROTEIN_MODIFICATION_BY_SMALL_PROTEIN_CONJUGATION	38	-0.226418	-0.857043	0.7119	0.972173
TRANSLATION	151	-0.230648	-0.856196	0.652083	0.967977
TRANSCRIPTION_INITIATION	34	-0.250615	-0.854838	0.68357	0.965504
MULTI_ORGANISM_PROCESS	85	-0.214221	-0.843783	0.722555	0.98754
INTRACELLULAR_TRANSPORT	238	-0.187079	-0.843584	0.766871	0.98169
PROTEIN_AUTOPROCESSING	20	-0.293995	-0.840379	0.642857	0.983334
POTASSIUM_ION_TRANSPORT	17	-0.297333	-0.838468	0.680244	0.98191
UBIQUITIN_CYCLE	41	-0.229233	-0.838214	0.714579	0.976413
CELL_CYCLE_PROCESS	154	-0.207462	-0.837203	0.644401	0.972588
PROTEIN_AMINO_ACID_AUTOPHOSPHORYLATION	19	-0.298038	-0.836278	0.630648	0.968866
DNA_REPLICATION	83	-0.188562	-0.833556	0.752016	0.969532
REPRODUCTION	118	-0.19835	-0.833101	0.773218	0.964601
AMINE_CATABOLIC_PROCESS	22	-0.283972	-0.829742	0.686475	0.967149
PROTEIN_TRANSPORT	136	-0.186542	-0.828602	0.791075	0.963702
REPRODUCTIVE_PROCESS	71	-0.214744	-0.826211	0.75	0.963073
IMMUNE_SYSTEM_DEVELOPMENT	53	-0.211419	-0.824923	0.784274	0.960252
ER_NUCLEAR_SIGNALING_PATHWAY	15	-0.318519	-0.824753	0.6875	0.954955
CYCLIC_NUCLEOTIDE_MEDIATED_SIGNALING	36	-0.234475	-0.824618	0.723629	0.949656
NUCLEOTIDE_METABOLIC_PROCESS	34	-0.229301	-0.823119	0.776	0.947318
HOMEOSTASIS_OF_NUMBER_OF_CELLS	18	-0.260367	-0.815046	0.734252	0.959188
LIPOPROTEIN_METABOLIC_PROCESS	25	-0.262821	-0.812844	0.735294	0.958415
CELL_CYCLE_ARREST_GO_0007050	47	-0.201826	-0.812221	0.819923	0.954308
ANGIOGENESIS	32	-0.23361	-0.803287	0.769231	0.968236
GLYCOPROTEIN_BIOSYNTHETIC_PROCESS	53	-0.208463	-0.800854	0.795066	0.967687
SKELETAL_DEVELOPMENT	39	-0.227212	-0.799231	0.741201	0.965445
MITOCHONDRION_ORGANIZATION_AND_BIOGENESIS	45	-0.223557	-0.798647	0.760246	0.96113
CELL_CYCLE_PHASE	137	-0.200223	-0.79855	0.727823	0.955852
POSITIVE_REGULATION_OF_METABOLIC_PROCESS	165	-0.176679	-0.794477	0.855072	0.958671
MITOTIC_CELL_CYCLE	132	-0.201377	-0.788704	0.718	0.965717
PROTEIN_UBIQUITINATION	35	-0.212897	-0.78712	0.818182	0.963457
LOCOMOTORY_BEHAVIOR	50	-0.246483	-0.783969	0.714575	0.964321
POSITIVE_REGULATION_OF_CELLULAR_METABOLIC_PROCESS	160	-0.173807	-0.780234	0.863918	0.966403
RESPONSE_TO_CHEMICAL_STIMULUS	201	-0.177622	-0.777628	0.838776	0.966125
POSITIVE_REGULATION_OF_CELLULAR_PROCESS	492	-0.162616	-0.77056	0.92449	0.974368
PROTEIN_IMPORT	50	-0.211536	-0.769579	0.811741	0.970918
REGULATION_OF_TRANSLATION	70	-0.189147	-0.76821	0.873494	0.968192
RIBONUCLEOPROTEIN_COMPLEX_BIOGENESIS_AND_ASSEMBLY	70	-0.213629	-0.767444	0.767821	0.964324
NUCLEOBASENUCLEOSIDE_AND_NUCLEOTIDE_METABOLIC_PROCESS	43	-0.216488	-0.763331	0.827869	0.966729
NEGATIVE_REGULATION_OF_CELLULAR_BIOSYNTHETIC_PROCESS	18	-0.24758	-0.761318	0.804642	0.965282
BEHAVIOR	64	-0.215223	-0.760188	0.760649	0.962085
MUSCLE_DEVELOPMENT	54	-0.183798	-0.756465	0.907445	0.963274
RIBOSOME_BIOGENESIS_AND_ASSEMBLY	17	-0.276489	-0.752981	0.741201	0.963883
M_PHASE	90	-0.209012	-0.752749	0.771372	0.959244
CELLULAR_PROTEIN_COMPLEX_ASSEMBLY	27	-0.197069	-0.752598	0.882937	0.954546
PROTEIN_COMPLEX_ASSEMBLY	128	-0.168729	-0.750282	0.951737	0.953347
MACROMOLECULAR_COMPLEX_ASSEMBLY	222	-0.155515	-0.746397	0.970464	0.954414
POSITIVE_REGULATION_OF_SIGNAL_TRANSDUCTION	107	-0.196607	-0.745014	0.837573	0.951653
PHOSPHOLIPID_METABOLIC_PROCESS	62	-0.174904	-0.741264	0.923729	0.952785
GLYCOPROTEIN_METABOLIC_PROCESS	65	-0.186334	-0.739295	0.914563	0.95111
CELL_CYCLE_GO_0007049	258	-0.169721	-0.738111	0.85086	0.94818
PROTEIN_DNA_COMPLEX_ASSEMBLY	47	-0.193726	-0.736695	0.879493	0.94547
MACROMOLECULE_CATABOLIC_PROCESS	112	-0.190957	-0.735324	0.837624	0.942701
STRIATED_MUSCLE_DEVELOPMENT	23	-0.206939	-0.724048	0.901437	0.95407
CYTOKINE_PRODUCTION	51	-0.202866	-0.72122	0.863636	0.953202
CELL_CYCLE_CHECKPOINT_GO_0000075	42	-0.205905	-0.718951	0.824092	0.951641
HISTONE_MODIFICATION	17	-0.251722	-0.711175	0.830612	0.956913
MICROTUBULE_CYTOSKELETON_ORGANIZATION_AND_BIOGENESIS	31	-0.219737	-0.70912	0.859406	0.955091
PHOSPHOLIPID_BIOSYNTHETIC_PROCESS	36	-0.202995	-0.697494	0.897275	0.965403
PROTEIN_RNA_COMPLEX_ASSEMBLY	51	-0.195257	-0.678955	0.893305	0.981124
NITROGEN_COMPOUND_BIOSYNTHETIC_PROCESS	19	-0.252866	-0.678852	0.855984	0.976578
REGULATION_OF_RESPONSE_TO_STIMULUS	35	-0.188278	-0.665606	0.942149	0.984885
SEXUAL_REPRODUCTION	58	-0.174296	-0.663857	0.92766	0.981803
RESPONSE_TO_LIGHT_STIMULUS	27	-0.185646	-0.655554	0.944798	0.984362
RESPONSE_TO_NUTRIENT_LEVELS	20	-0.2043	-0.651097	0.927711	0.98347
POSITIVE_REGULATION_OF_NUCLEOBASENUCLEOSIDENUCLEOTIDE_AND_NUCLEIC_ACID_METABOLIC_PROCESS	110	-0.155957	-0.643174	0.962733	0.985085
REGULATION_OF_MITOSIS	35	-0.206505	-0.641556	0.872984	0.981727
MEMBRANE_LIPID_BIOSYNTHETIC_PROCESS	40	-0.176737	-0.633757	0.955975	0.982727
GLYCEROPHOSPHOLIPID_BIOSYNTHETIC_PROCESS	27	-0.185182	-0.62632	0.971429	0.983151
STEROID_HORMONE_RECEPTOR_SIGNALING_PATHWAY	17	-0.21149	-0.618154	0.961864	0.9837
REGULATION_OF_DNA_METABOLIC_PROCESS	35	-0.166046	-0.613158	0.96875	0.982253
MEMBRANE_LIPID_METABOLIC_PROCESS	80	-0.143401	-0.609814	0.993617	0.97984
RRNA_PROCESSING	15	-0.228144	-0.598706	0.914634	0.98182
RRNA_METABOLIC_PROCESS	15	-0.228144	-0.598706	0.914634	0.977437
PHOSPHOINOSITIDE_BIOSYNTHETIC_PROCESS	23	-0.178929	-0.575907	0.983936	0.983483
POSITIVE_REGULATION_OF_I_KAPPAB_KINASE_NF_KAPPAB_CASCADE	80	-0.156608	-0.565182	0.986434	0.982735
POSITIVE_REGULATION_OF_TRANSCRIPTION	103	-0.136115	-0.558393	0.995968	0.980683
